# Supplementary material for: Distinct patterns of cell adhesion, migration, and morphology in olfactory neuroepithelium cells of bipolar disorder patients
Source: Mol Med. 2024 Dec 23;30:271. doi: 10.1186/s10020-024-01039-8 (PMC11667855; doi:10.1186/s10020-024-01039-8)
Supplement: Supplementary file 1 — Supplementary Material 1. [file 10020_2024_1039_MOESM1_ESM.xlsx]

## Sheet: Index of Supplemental Tables
Database	Description of Table content	Tab Title
Proteomics from ONE, BD-I vs CS comparisons	Differentially expressed proteins (BD vs CS). Normalized and log-2 transformed protein intensities across all samples	Table Supplementary 1
	Canonical Pathways	Table Supplementary 2
	Disorder and Biofunctions	Table Supplementary 3
RNAseq from ONE, BD-I vs CS comparisons	Differentially expressed genes (BD vs CS). Normalized and log-2 transformed RNA intensities across all samples	Table Supplementary 4
	Canonical Pathways	Table Supplementary 5
	Disorder and Biofunctions	Table Supplementary 6
Proteomics from PBMC, BD-I vs CS comparisons	Differentially expressed proteins (BD vs CS). Normalized and log-2 transformed protein intensities across all samples	Table Supplementary 7
	Canonical Pathways	Table Supplementary 8
	Disorder and Biofunctions	Table Supplementary 9
Proteomics from ONE/PBMC and RNAseq from ONE	Lists of Proteins and RNA transcripts with AUROC > 0.8	Table Supplementary 10

## Sheet: Table S1
Differentially expressed proteins (BD vs CS). Normalized and log-2 transformed protein intensities across all samples				CONTROL													BD (ALL)
Protein ID	Protein Name	Fold Change	pValue	CS-1	CS-2	CS-3	CS-4	CS-5	CS-6	CS-7	CS-8	CS-9	CS-10	CS-11	CS-12	CS-13	BD1	BD2	BD3	BD4	BD5	BD6	BD7	BD8	BD9	BD10	BD11	BD12
Q8WXI7	MUC16	5.41984	0.00124011	17.2899	18.1258	17.2646	18.2681	17.489	11.8471	18.9496	17.597	18.4508	17.6267	13.5723	18.6573	17.8551	18.0632	19.6075	20.2762	20.0278	19.7538	19.0171	17.9064	21.4552	20.2225	20.4876	18.736	19.5456
Q8NHP6	MSPD2	3.80084	0.00509906	12.2875	11.8665	15.895	11.4283	16.0644	11.7916	16.4348	15.9674	16.0483	15.6167	12.6077	15.8443	15.8281	14.6679	16.272	16.7318	16.3889	16.1446	17.1541	15.905	17.7362	16.4199	16.3007	16.5813	16.057
P15924	DESP	3.49485	0.00121964	18.0123	15.8899	15.2225	13.5285	16.3412	14.6809	16.2006	17.5121	15.4611	15.8741	13.2825	17.3366	17.3049	17.287	17.7288	17.7031	17.1375	17.7814	17.4733	16.8521	20.0451	18.1109	17.1036	16.8549	18.3363
P04424	ARLY	3.33501	0.00902485	17.8038	15.9431	16.7829	12.2696	16.9804	16.4076	17.0003	16.5435	16.6643	12.4844	12.6199	16.9642	13.1337	17.0126	17.213	16.3226	16.8538	17.4363	17.0667	17.7005	16.961	17.1722	18.2809	17.0936	17.8291
P35754	GLRX1	3.21596	0.0235727	12.7155	17.2826	16.9103	11.8869	17.2879	16.7619	18.1666	17.5602	17.2896	17.215	12.7439	17.7673	15.0873	19.3182	18.7005	17.5239	18.3167	17.7699	16.2654	18.3414	16.1534	18.8781	17.7837	17.4191	16.3757
P53582	MAP11	3.07622	0.00342823	14.5569	14.9606	16.4723	11.4723	15.3234	12.9531	15.6118	14.5951	16.4047	16.1666	13.3359	15.9565	17.4614	17.8076	16.9312	16.6804	16.5506	16.7193	16.8016	15.7679	16.5306	16.2308	16.7517	16.8041	16.128
P62633	CNBP	3.03619	0.00115672	16.859	15.2253	14.9137	12.6509	13.846	13.8711	14.1728	13.9021	17.0037	13.4255	14.5774	13.9528	14.6271	15.1874	16.6565	16.7922	15.4887	16.1763	15.4337	16.9423	16.6825	16.8068	15.9312	14.4069	17.2095
O95352	ATG7	3.02646	0.00188452	12.8415	13.7207	11.4806	12.1787	12.0227	13.1838	15.1295	15.2872	15.9181	13.8553	13.039	14.8579	15.484	14.3498	15.3429	15.9614	15.187	15.5147	15.6039	14.1633	16.223	15.1868	15.2079	15.5913	16.0692
P42771	CDN2A	3.01187	0.0156899	15.8533	15.1171	13.7525	13.6333	13.7111	13.6505	13.6231	16.1784	11.7217	13.2726	10.6318	15.0887	14.128	17.057	16.0585	14.8303	16.0751	12.7238	13.2638	13.6193	15.915	17.4978	16.1032	16.1214	16.3108
P17480	UBF1	2.91154	0.00558123	15.7694	17.3276	19.0718	17.8902	18.1846	18.5809	21.0721	17.539	20.9507	18.9934	17.8358	18.859	20.3935	20.6269	19.1495	20.6252	20.4676	21.4568	19.271	21.0036	19.9155	19.5273	19.1098	19.4484	21.7162
Q04721	NOTC2	2.81954	0.0110798	13.295	13.2428	16.5929	12.636	12.2852	11.905	12.6458	14.0276	12.4538	13.0129	12.6273	14.8718	11.1636	14.644	15.6645	15.8809	13.9857	14.1792	13.1324	13.1681	17.7048	15.1535	14.5081	13.9475	13.6012
Q9HBI1	PARVB	2.8044	0.0402115	14.6025	14.6603	12.9481	11.8694	12.417	11.9507	14.8186	14.3937	15.455	14.4686	16.0936	14.1524	13.5175	11.9146	15.9732	13.2413	13.1159	17.0287	17.0599	16.3939	12.6945	16.6651	17.1936	16.5538	17.4153
Q9NWM8	FKB14	2.7927	0.00937022	14.8172	13.3274	15.1752	10.9398	14.7107	10.7872	14.9373	14.9846	15.2862	15.1685	12.7862	15.3975	15.697	13.9778	16.3871	15.5416	16.214	15.3904	15.9568	14.713	16.2985	15.7497	16.0273	15.275	16.1088
Q8NAP3	ZBT38	2.79057	0.0452627	13.3589	15.4623	15.3569	12.6272	17.3973	12.6395	15.9954	15.9343	15.7228	16.8305	11.9753	16.3313	14.6826	16.6124	17.0712	14.7727	16.8225	19.9393	16.2323	14.3993	15.2712	13.4873	17.6137	17.1903	17.7218
Q9Y2H6	FND3A	2.70009	0.0195416	12.7251	11.7952	14.4529	11.055	14.8341	11.8768	15.7808	15.1518	14.8694	14.4207	15.3071	14.6844	16.1649	12.4879	15.6317	15.7604	15.7367	16.504	16.009	15.1528	16.6507	15.4102	16.0904	14.475	16.3195
Q96DH6	MSI2H	2.6934	0.00885829	15.3114	11.8087	12.8315	12.0173	14.9364	13.7178	13.9496	16.4232	13.4338	14.1505	10.9769	15.6409	12.5377	16.1814	15.5305	15.7742	14.5903	14.7521	14.35	15.0155	13.9759	15.37	14.914	15.3606	15.4023
Q9NRX1	PNO1	2.68215	0.0269296	13.4032	12.4152	17.6848	12.0476	16.3675	12.9693	16.4383	15.2433	15.9189	16.4754	16.7297	16.3361	17.1508	17.8821	17.1634	16.0451	16.015	16.5435	17.359	15.9786	17.7867	15.1893	17.268	16.4093	17.2992
P23229	ITA6	2.6725	0.0206353	17.3561	12.073	16.1866	13.5772	16.0953	11.4071	14.9971	16.9808	14.413	15.7396	14.8975	16.6716	15.0118	15.9288	17.3504	15.312	16.1269	15.7445	16.1572	17.1997	15.7105	17.1912	17.0486	17.8386	15.7854
Q709F0	ACD11	2.66126	0.00425158	12.1985	11.5219	14.5707	13.4691	14.4551	13.9212	15.3209	14.6585	14.4409	15.0607	12.2528	14.4633	13.3343	13.6275	14.8396	16.1064	16.565	15.155	15.2962	14.7577	13.7224	17.1202	14.9554	15.3139	15.3334
O95758	PTBP3	2.59343	0.0098519	12.1602	11.5834	15.7019	12.4905	12.8319	11.7181	13.6543	13.3942	13.7597	12.6863	11.8219	13.5394	13.7985	11.798	13.3382	15.6084	14.48	13.3086	15.5516	14.6757	16.3541	13.8009	15.1238	13.2775	15.3111
Q16539	MK14	2.58182	0.0269383	13.4253	14.8508	15.6003	10.7211	13.7426	11.769	15.6608	11.845	15.7919	15.7882	13.6957	13.5036	16.1113	12.92	15.6817	15.8928	15.6371	15.0997	16.4181	15.5502	15.7532	15.0722	14.4619	16.0477	16.3528
Q9Y3A6	TMED5	2.55742	0.00136912	15.4266	12.4853	13.9472	13.1835	13.8346	12.1043	14.5266	13.0267	13.3815	13.0349	15.0128	14.1841	11.6362	15.5257	15.0004	14.3591	14.9328	15.0632	14.9003	15.5009	13.4571	15.3691	15.0153	13.8109	15.5838
Q13554	KCC2B	2.53029	0.0145208	12.8858	13.0009	15.2153	12.3063	12.3154	11.4479	13.5291	10.8757	14.6628	13.2009	13.0175	12.4117	15.4016	12.9031	14.8804	15.7854	15.0516	12.3488	15.0972	13.7731	15.786	15.5794	13.8631	14.8922	13.2843
P15848	ARSB	2.50505	0.00181309	13.3295	12.7365	15.0164	12.5573	14.0111	11.3451	14.2018	14.3514	13.6618	14.6304	13.8775	14.8209	13.8382	15.0624	15.4505	14.1815	15.6011	14.3754	15.5771	13.6047	16.1311	16.122	14.8788	14.0261	15.5439
O75190	DNJB6	2.50278	0.00322589	13.5714	12.0572	13.0813	11.5367	12.4446	11.3655	12.7165	12.2333	13.3306	12.022	13.4232	11.2267	13.7126	11.585	12.7976	15.38	14.6325	14.6646	14.9883	14.4124	12.5546	14.6256	13.4466	13.1587	13.8411
Q7LGA3	HS2ST	2.49303	0.0355885	12.2438	12.0693	15.8095	12.5435	14.8942	12.681	15.2791	14.6467	15.0162	13.058	16.5975	12.9694	13.1259	17.5425	16.2333	14.115	15.3573	16.5119	12.9237	15.8798	13.0718	16.2872	14.4521	14.3862	16.0704
P38571	LICH	2.48323	0.0121607	13.4619	12.7715	12.6872	12.0279	14.0606	11.9292	13.5811	13.9029	12.1522	15.1111	13.8281	15.7307	13.0441	16.3858	13.2612	14.3289	13.8049	14.9264	12.9615	14.1359	14.5554	16.8899	15.9906	15.6257	13.762
Q9NR09	BIRC6	2.45854	0.0293373	17.1502	16.7966	15.2323	12.0751	12.5654	15.3103	15.8944	11.9674	16.0311	14.6424	16.1163	14.8094	12.913	17.9571	15.7804	16.2338	15.7581	15.5	15.5694	15.2828	16.2937	16.9853	15.6366	15.8589	15.4902
Q6ZVM7	TM1L2	2.38763	0.00204353	12.4012	11.9328	13.6163	11.842	12.6662	10.8665	13.5168	12.4104	13.2833	14.5151	13.6994	14.0744	13.683	13.6385	14.5242	14.8334	14.6794	14.0187	14.688	12.735	14.4063	15.2257	13.5026	14.778	13.5823
Q9BT22	ALG1	2.36272	0.00473064	12.8053	11.5135	13.8352	13.294	13.2406	11.2909	12.9402	12.894	13.6595	12.2857	12.9915	12.6066	14.4581	12.3993	13.658	15.2353	13.7687	15.5097	13.7541	13.0037	15.6104	15.3021	14.2072	12.787	14.5566
P04156	PRIO	2.35876	0.0352476	16.3253	14.7088	14.7859	12.7195	15.0881	12.7629	14.7581	17.8658	16.4545	14.2023	11.6571	15.7575	15.1711	16.3514	15.3496	16.7102	15.9915	14.7846	17.5742	14.9795	16.6128	16.9108	16.0776	14.5278	16.4544
P54725	RD23A	2.34244	0.00672667	11.9901	11.6758	13.8594	13.029	12.7717	12.1771	14.2987	11.2477	12.8695	13.0441	14.2262	13.4168	11.0351	11.7524	14.1626	14.1734	14.6365	14.6712	13.8271	14.8871	15.2261	13.9019	12.5237	14.2859	13.5875
Q14161	GIT2	2.32659	0.0164824	12.4267	12.669	10.5375	12.2843	14.0131	11.2185	14.9394	13.4934	13.157	15.0402	15.0826	13.739	13.7438	14.1588	14.9659	13.2019	15.1114	15.2178	14.6674	14.5739	12.5803	14.0589	15.0026	15.3019	14.8649
O96005	CLPT1	2.32316	0.0420359	16.5885	15.2659	16.9619	12.019	17.2458	12.2287	17.4076	16.5969	16.9651	17.3528	17.7684	16.9993	15.1603	17.0084	17.4919	16.3933	17.4683	17.7689	17.244	17.4372	16.5183	16.8025	17.7081	17.6647	17.6044
Q9P0V3	SH3B4	2.32281	0.00946673	12.9121	11.6343	15.2328	13.2036	14.0631	12.7383	13.9012	12.5736	14.8284	12.7652	15.4125	12.9944	14.3777	12.3108	14.4582	15.7113	15.6022	15.5366	15.2403	14.6199	15.7475	14.2822	13.9494	14.8315	15.3504
Q9Y496	KIF3A	2.31479	0.00989259	12.2532	13.0633	13.3799	11.2371	12.9155	13.6056	13.1334	13.0595	13.2649	11.2112	11.717	13.8876	13.4135	13.0681	14.9732	15.707	15.6247	11.5509	14.0154	13.3808	13.1285	15.4762	13.7111	13.396	13.8605
Q9NV96	CC50A	2.31269	0.0112468	15.066	11.3688	13.1008	12.9096	12.2168	12.3064	14.5334	13.0342	12.2641	11.1403	13.6284	12.7907	13.6484	15.3427	14.6528	13.5033	13.196	13.049	15.0048	13.5683	14.0991	16.3188	14.3934	13.8459	12.6249
Q53EP0	FND3B	2.27305	0.020496	14.4565	12.5578	16.08	11.8777	15.7539	13.0056	16.1897	15.473	15.7807	15.7653	16.7083	14.692	15.5869	14.6717	16.2662	16.6773	15.9125	17.0265	15.6542	15.876	15.8904	16.1877	16.5429	15.6082	16.9123
P17812	PYRG1	2.25949	0.00757129	17.6896	14.635	17.8266	13.5226	16.6083	15.1327	16.8445	17.1638	17.4324	17.0239	15.2685	17.2241	17.5959	17.5189	17.4739	17.8072	17.2509	18.048	17.6675	17.7862	17.6206	18.0801	17.6963	17.1863	17.485
Q9BPZ3	PAIP2	2.25414	0.0276319	11.9397	12.2378	15.6873	12.3594	14.5929	11.6521	15.0118	13.5529	14.0964	15.0629	14.4953	12.6395	14.7594	12.9318	15.8753	13.6922	15.119	15.8534	15.6388	15.719	13.082	15.6847	15.6014	14.8151	14.4467
Q13642	FHL1	2.2435	0.00704807	16.3608	15.7985	17.9409	16.3665	15.9474	17.5881	15.4492	17.4199	16.1823	15.7176	16.8441	14.888	13.294	16.5972	17.9543	17.2685	17.3998	17.2291	17.8086	17.8105	17.8821	16.7108	16.7699	16.1762	18.0409
P51151	RAB9A	2.24302	0.000926723	13.4095	11.8046	13.978	12.2168	12.3277	11.1626	13.7987	13.7455	13.3997	13.041	11.9814	13.4802	13.4349	13.1801	14.3208	14.013	14.3185	14.4305	14.9483	13.0549	13.8414	14.618	14.2511	13.4179	14.4652
Q9Y2U8	MAN1	2.23493	0.00834545	17.2082	15.7404	17.4774	12.6028	17.2935	15.8014	17.5952	16.9786	16.9202	16.2301	15.7515	16.8958	17.028	17.9191	17.3243	17.6096	17.3544	17.9947	17.0497	17.8644	18.4871	16.9968	17.776	17.0379	17.6069
O43150	ASAP2	2.23088	0.0019045	16.273	15.5289	16.3916	14.9852	16.2721	15.2882	16.3991	16.4223	15.6689	15.2394	17.8709	16.4839	17.7536	16.1047	18.2367	17.9318	17.3523	17.7586	16.5548	17.0745	18.3001	18.0223	16.7165	16.4578	17.7601
P22694	KAPCB	2.22601	0.0186831	12.5205	12.6527	16.1973	11.9131	14.255	12.8423	14.635	14.9241	15.1559	14.6561	16.2059	15.3585	15.2956	13.3915	15.5733	15.2991	15.5813	15.8428	15.8961	15.8559	15.5227	15.6687	15.7924	15.491	16.196
P42785	PCP	2.19086	0.0087965	11.8561	14.6926	15.4698	14.3817	14.046	15.5278	13.4761	15.3413	14.3078	14.6145	12.3873	15.4465	15.6302	16.1125	16.086	14.2673	15.368	15.0853	15.8806	15.1311	15.813	16.5965	15.1824	14.8036	16.031
Q9UNE7	CHIP	2.15136	0.04292	12.9296	13.357	14.0928	11.6228	14.9993	10.6143	15.0638	15.4453	14.8768	15.2811	13.3497	15.7094	15.364	15.4388	14.6925	12.9157	15.0407	16.0861	15.1641	15.1037	15.3973	15.0851	15.0055	16.0839	15.901
O95372	LYPA2	2.1499	0.0021745	15.6454	14.5048	16.3637	15.7518	15.6574	14.1357	16.2838	15.883	16.1711	16.4319	15.2974	15.6891	16.997	14.7371	17.5014	17.5881	17.1041	16.6598	16.9647	16.044	17.7655	17.4487	16.9049	16.6601	16.9301
Q8TC12	RDH11	2.12665	0.0394158	17.4826	12.2545	16.6276	14.7304	14.3122	12.0436	15.8007	16.5015	16.6896	15.279	14.633	16.0182	16.9278	16.236	16.7641	16.4856	15.9901	16.3619	16.1953	16.4444	16.6335	16.8055	16.207	16.6643	16.2449
O43310	CTIF	2.11602	0.0494015	12.9327	14.5075	12.7889	11.6764	12.4225	12.4933	13.9144	15.0947	15.5284	12.9806	12.7252	11.2535	14.4955	13.0856	15.1241	13.4449	16.3579	13.7367	14.1362	15.3997	12.6213	14.0819	12.878	16.2533	15.3768
Q6ZUT6	CCD9B	2.092	0.0223743	14.9149	14.5355	14.7469	10.7206	15.7296	15.4723	14.5113	14.804	12.7172	14.2496	12.9865	14.3053	13.9721	15.9923	14.567	14.5417	15.2473	15.4843	14.0199	14.0714	15.169	15.5141	16.1866	15.9927	15.5299
O95630	STABP	2.07935	0.0100067	12.9148	10.9007	12.2651	14.2192	15.3975	13.2373	13.0246	13.5255	13.432	13.0514	12.7013	13.7384	14.309	12.8343	15.0928	14.8768	14.7942	13.9554	14.978	13.8289	15.6268	14.1967	14.0326	13.7304	14.1577
Q8NE86	MCU	2.07868	0.020193	12.9574	11.9977	15.1737	12.1212	12.3184	14.0889	12.9221	12.4589	13.8389	12.104	13.1522	14.1116	15.6151	12.2169	14.9469	14.4326	14.3784	13.6201	15.2728	14.3851	15.5323	14.829	13.6485	14.0861	14.8825
Q8IXB1	DJC10	2.05919	0.0278516	16.0936	16.0017	16.4789	11.8389	16.4377	13.3681	16.6892	16.091	16.0893	16.5447	16.2428	16.4425	15.6174	15.4391	16.85	16.753	16.8256	17.2442	16.6288	16.0691	16.4324	16.7507	17.1308	16.8988	17.731
Q9NUQ7	UFSP2	2.05878	0.00666178	13.694	13.174	13.2875	14.2424	13.8319	10.8358	14.4655	13.8895	12.4789	14.63	14.9994	13.5991	14.9722	13.6611	14.906	14.6824	14.5543	15.1376	14.6412	14.497	15.3663	15.0536	14.9701	14.3582	15.0739
Q99805	TM9S2	2.04351	0.00094615	16.5672	14.5986	15.8775	14.372	15.7086	14.6208	16.546	15.7576	16.7334	15.0174	14.8563	15.8918	16.7078	15.8115	16.9451	16.7317	16.4057	16.9021	17.0683	16.1773	16.7272	16.711	17.2573	16.4876	16.7677
P13473	LAMP2	2.04019	0.0337093	13.8966	16.0312	13.9047	14.1032	14.1815	11.8677	14.4553	16.3086	14.2227	13.2533	15.8262	15.7433	14.5832	17.3016	14.3595	15.1694	14.1806	15.8506	16.0196	16.1479	14.1218	16.5763	14.9266	15.2629	16.3145
Q9HCU5	PREB	2.03881	0.0386474	16.1467	15.9607	15.4472	11.238	13.7415	13.2317	15.5913	15.8115	16.1935	14.3233	15.7891	15.6217	16.5735	15.0457	15.8074	16.6183	15.4352	16.185	16.1751	16.3048	16.9278	16.9122	16.1944	15.3658	15.9792
Q7L311	ARMX2	2.03054	0.0288523	14.8209	12.7281	14.0394	12.4942	15.1025	13.73	14.9081	11.996	13.5893	14.6088	14.3426	15.4809	14.2104	15.4772	16.0663	12.0116	15.5413	15.8592	14.7308	13.7785	15.0816	15.5577	15.0424	15.3496	15.8134
Q8TCE6	DEN10	2.00924	0.0436566	15.6887	15.2806	16.5246	10.8887	15.7099	15.5882	16.2117	16.0036	15.421	16.1002	12.9624	16.0207	15.5539	15.3154	15.4834	15.9376	17.0601	16.413	16.5124	16.0217	16.2283	16.3319	16.3824	16.6399	16.4807
Q9H7D0	DOCK5	2.0074	0.0125181	12.5156	13.9827	14.4647	13.1784	13.3394	11.0818	14.2277	14.8974	14.5183	13.7778	14.8695	14.0866	14.4265	13.7432	14.2962	15.3941	15.0132	14.739	14.6173	14.5158	16.0871	15.353	15.4932	13.4633	14.9177
Q86W26	NAL10	2.0024	0.0182949	14.0458	13.1872	14.0701	12.7973	11.5914	14.0006	13.4342	13.504	13.0302	15.0656	13.7606	12.6566	13.5998	15.4625	16.2954	15.3526	15.6856	12.8241	13.9699	13.2265	15.2732	14.1507	13.4752	13.585	14.0219
Q6XZF7	DNMBP	1.98386	0.025405	13.2529	11.0507	13.5689	12.1282	11.078	12.5077	13.3589	12.1705	12.113	12.3936	14.7951	13.037	15.0302	12.142	13.8468	14.1205	13.7479	13.456	13.8524	13.5036	15.1401	14.5061	14.5146	13.8786	12.8297
O75663	TIPRL	1.97299	0.0281138	14.9485	14.3472	16.5435	12.3202	15.9552	13.5469	15.9168	16.1003	16.4998	16.3563	17.1414	16.1149	16.5993	15.4689	16.8882	16.7482	16.7071	16.2963	16.568	16.7095	17.0954	16.6057	16.3662	16.6068	16.526
Q9HD20	AT131	1.97158	0.0305999	15.3108	14.0552	15.9761	12.4537	15.1331	12.2607	15.6109	14.8024	15.3933	15.6661	16.3467	15.0369	16.8594	14.3389	16.3963	16.077	15.8839	16.4653	15.7837	15.886	16.0787	16.4296	16.4693	15.7295	16.1266
Q9Y5K5	UCHL5	1.96968	0.0392401	16.4944	14.878	13.3861	14.3295	14.6893	14.8987	14.4407	13.9376	15.9909	15.1834	16.328	13.1073	11.1249	14.9132	15.2326	15.6664	15.3796	16.0075	15.8694	15.2901	16.2301	14.7511	15.9044	14.5798	16.1779
Q9HD26	GOPC	1.96731	0.00123458	14.0149	14.079	15.8361	15.1306	15.343	13.5049	15.4629	15.3899	15.4524	15.359	14.2958	15.8226	15.3808	16.3988	16.1827	15.9934	16.1014	15.3089	15.5583	15.352	16.2518	17.0362	15.7672	15.3293	16.5012
O00142	KITM	1.93381	0.00015475	12.5366	12.4779	13.805	12.3876	12.7173	12.1317	13.3836	13.1182	13.2514	13.0738	14.0429	12.965	13.4336	13.5541	14.1466	13.3841	14.0711	14.4265	14.0024	14.6876	14.8369	13.7886	13.7372	13.4111	13.6707
Q96PC5	MIA2	1.92154	0.0252336	13.7754	12.2723	14.3454	11.8894	15.0723	13.0534	14.6411	13.4939	13.3044	12.5623	15.6766	12.6358	13.2552	13.725	14.9177	15.0686	13.9533	14.471	13.6744	14.7484	14.4825	15.4247	15.4256	12.8261	15.0307
O60524	NEMF	1.9178	0.045589	13.6526	12.4345	15.0031	11.7534	13.898	11.791	13.8158	13.4037	13.8476	13.5884	14.5688	13.4628	13.2388	11.824	14.4254	15.0126	14.7538	15.6593	13.9361	14.0252	15.1379	13.8361	16.2352	12.4569	15.0095
Q15629	TRAM1	1.90699	0.0146933	14.4192	14.4219	13.3654	12.9229	12.5787	13.4599	12.497	13.8178	11.8771	13.2859	12.829	14.6255	13.8121	13.5606	13.9427	15.7814	14.8888	15.0274	13.1254	14.3595	15.3462	14.7489	12.998	13.1787	14.7525
P10253	LYAG	1.89483	0.0358633	12.4277	14.5964	15.6444	15.0525	16.0065	15.2142	15.0986	16.1314	14.3069	15.5851	15.8012	15.087	14.9195	16.7329	17.0982	14.2647	16.3583	16.01	15.451	16.2242	16.5233	17.5583	16.2983	13.6612	15.6887
P20936	RASA1	1.88472	0.0436616	16.8509	16.8414	17.0179	11.9823	16.7536	16.4925	17.1181	16.8023	16.7779	16.8866	17.5215	16.8657	17.9668	18.0216	17.7565	17.1021	17.2922	17.4088	17.1246	17.0991	17.8967	17.9669	17.5938	17.1472	17.8342
Q86XA9	HTR5A	1.86717	0.00913272	12.9739	11.9189	14.8866	11.9313	13.7992	12.9157	13.8758	13.3106	14.2898	14.3396	13.1134	14.0295	13.0999	12.3939	14.8509	14.3479	14.2945	14.2797	14.795	13.9422	14.5722	14.6831	14.462	14.623	14.6282
Q6P1M0	S27A4	1.85919	0.040507	12.7051	13.8475	14.9787	15.1106	14.3487	12.881	15.0863	14.5256	13.9873	15.9792	11.8411	15.3119	15.9558	13.9043	15.7114	14.6642	14.3264	15.8049	15.8045	14.7324	15.6222	16.0316	15.6702	15.1306	15.5417
O60645	EXOC3	1.85586	0.0487349	14.03	13.1694	15.6266	13.7828	13.7883	12.1602	14.1013	14.178	14.0623	13.8948	14.9072	15.0535	12.6927	13.6996	16.163	15.9504	15.453	12.4826	14.3411	14.1519	16.5347	13.7781	15.5379	14.6238	15.4787
Q9NSC5	HOME3	1.85569	0.0138306	13.7102	15.4332	16.2179	13.5458	15.9488	13.8611	16.713	16.3079	15.9447	16.0015	16.5514	16.2325	15.7563	15.5278	16.505	16.5372	16.6839	16.1984	16.8815	16.5558	16.8359	16.4875	16.4019	16.5608	16.1962
P51911	CNN1	1.84335	0.011198	16.8648	17.7632	18.56	18.1045	16.6535	17.7462	16.4308	17.3691	16.1542	17.2319	17.4304	17.7608	17.9165	19.2034	17.8287	17.4945	17.7035	17.3669	18.1988	17.6893	17.3644	19.7972	19.4113	17.8379	19.2944
P07711	CATL1	1.84271	0.00559513	14.0733	17.3538	16.3818	16.4212	15.7225	15.2617	16.591	16.7125	15.8464	16.0126	15.5175	16.6437	17.4564	16.2103	17.5067	16.3126	17.243	17.0571	17.6265	17.351	16.9758	17.2368	16.9152	16.7357	17.2522
Q9BQS8	FYCO1	1.83963	0.0107622	13.3042	12.8103	14.9553	13.8443	12.119	12.4123	14.1248	12.3088	13.9014	14.2037	13.5971	13.5681	14.912	13.4726	15.399	13.557	14.9727	14.4444	14.9157	14.6462	14.8412	14.0484	14.6276	14.4717	13.6746
O00442	RTCA	1.8338	0.0242667	14.8959	14.866	15.65	12.5664	14.2455	13.0356	15.5974	14.7451	15.4374	15.8632	16.1532	15.8383	16.4446	14.8583	16.6538	15.7583	16.2263	15.7919	16.0921	15.3818	15.9519	16.5678	15.8641	15.6589	16.0053
Q86XZ4	SPAS2	1.83129	0.00991585	15.5446	13.9342	14.7025	12.4705	15.0696	13.7418	12.665	14.5848	14.4471	15.0008	15.0957	14.9363	14.9149	15.4345	15.2529	14.736	14.9886	14.3584	14.8018	15.436	16.0107	16.2816	15.5224	15.3424	15.0237
Q14123	PDE1C	1.82684	0.0268022	14.5019	15.7058	15.0937	13.5168	14.855	16.7902	14.9139	14.5583	14.9432	15.5474	15.9369	12.5403	14.3793	16.3419	15.5086	14.6589	15.3565	16.3478	15.4988	14.2858	16.2129	16.3378	16.3578	15.6048	16.3353
Q96H79	ZCCHL	1.82519	0.044267	13.8063	11.6294	14.4419	11.5935	15.0295	13.462	14.9499	14.7297	14.2063	14.6309	13.1537	14.228	12.7024	12.7084	14.8888	13.8757	15.022	14.4998	15.3049	14.3984	14.7213	13.8077	14.9133	15.5153	15.5886
Q9NZN5	ARHGC	1.81623	0.0118173	13.9933	13.5207	14.3634	11.7548	13.7434	13.5161	14.1368	13.0949	13.4919	13.7815	14.543	13.8561	14.4073	16.8316	14.3887	14.2912	14.6637	14.6319	13.7243	13.8779	15.0083	14.1798	15.2764	14.0961	13.8568
O60927	PP1RB	1.81494	0.0266036	14.3394	14.8488	15.3545	14.8304	15.6351	12.2107	15.7052	15.1715	15.2027	15.6492	16.7954	15.9675	14.2872	15.6408	16.6274	15.3822	16.3127	16.4986	15.9935	16.1062	14.4925	15.1759	16.3283	16.2289	16.4528
O00499	BIN1	1.81264	0.0137262	13.4095	13.9559	15.8224	14.6096	15.9738	15.0012	15.9848	16.1386	16.3735	15.7065	15.0864	16.4883	16.5241	14.9377	16.4626	16.5707	15.8031	16.6254	16.4922	15.9561	16.828	16.4327	16.5073	16.4808	16.8079
P56589	PEX3	1.80799	0.0361019	13.7568	13.746	14.9117	11.9555	14.9612	12.1269	13.6346	14.3152	14.4542	13.537	12.9255	14.2607	15.4711	12.7381	14.5146	15.8434	14.8229	15.6348	14.786	14.3625	14.5715	15.1899	14.8372	13.7657	15.392
Q9H993	ARMT1	1.8071	0.0359253	12.6725	14.2539	15.2184	14.7747	15.0409	12.3818	15.8696	15.0572	15.9239	16.1661	15.6081	15.2729	15.0473	14.0732	15.7227	15.6015	16.306	15.7468	14.856	15.6346	16.4279	16.2092	15.9553	16.2711	15.8588
Q15165	PON2	1.80475	0.0358715	14.8291	14.7604	15.6136	16.7112	13.9376	12.0302	15.3073	15.3048	15.17	14.8274	16.5845	14.9416	16.7142	15.6937	16.6345	15.5042	16.0241	15.477	16.1401	16.0146	15.7578	16.9989	15.8247	15.883	15.8678
Q7L0Y3	TM10C	1.7898	0.0220948	13.6015	13.9015	14.4999	12.2132	13.7948	12.914	13.9929	11.4178	14.102	14.4605	14.3408	14.5585	15.2566	13.4556	15.3206	14.1093	14.8864	15.0878	15.2122	14.0156	14.4785	14.1278	15.1635	14.6203	14.8806
P51809	VAMP7	1.78841	0.0479358	12.3922	15.9818	16.0737	14.8908	13.679	12.7998	15.7459	15.937	15.6286	15.327	13.5423	15.4477	15.4427	16.5998	15.5145	15.8869	15.8667	15.0025	16.1681	14.7175	15.0122	16.3204	15.7293	15.4742	15.823
Q9H3N1	TMX1	1.78782	0.0194491	15.2405	15.5865	15.9432	13.9462	15.8835	13.1063	15.9234	16.0213	15.7759	15.676	17.2552	15.4387	16.9207	15.6768	16.8207	16.3487	16.3259	16.5446	16.8689	15.9382	16.7866	16.2054	16.5475	16.0832	17.0356
Q03001	DYST	1.78776	0.0273691	16.2256	14.4944	16.2113	12.5136	15.7309	14.8006	16.4665	15.7632	15.7396	16.1877	16.8352	16.2453	16.3603	15.5833	17.1804	16.5639	16.6563	16.2402	16.346	16.195	17.1557	17.0693	16.3519	16.2208	16.4097
Q10471	GALT2	1.78107	0.0415289	16.2113	15.7813	15.4222	13.2428	15.4201	13.7307	16.3156	15.8057	16.8538	16.4382	18.069	15.9417	16.9888	15.8752	17.3695	16.7106	17.0739	16.3842	17.0636	16.746	16.3166	16.5815	16.682	16.5651	16.9826
Q9HAU4	SMUF2	1.78044	0.0281326	13.946	12.5511	13.8462	11.8911	13.04	12.7793	14.6378	13.6347	12.4641	13.3212	12.1453	15.03	14.1136	13.7921	14.2244	13.6123	14.2255	13.6873	15.3589	13.876	14.356	14.3152	12.4541	15.3075	14.8394
Q9UP95	S12A4	1.77792	0.0309343	15.604	14.0701	16.5052	15.4465	15.7417	13.7031	13.9405	16.8715	16.7445	16.4699	15.4621	15.9221	16.4559	16.2514	16.4481	17.0025	16.7012	16.59	17.005	15.014	16.7682	16.9087	15.2863	16.4609	16.8526
Q9NVZ3	NECP2	1.77261	0.0469148	14.5906	15.9664	15.4199	14.8069	16.4496	14.8813	15.8819	16.1189	15.4514	16.3834	11.6819	16.3029	14.8879	15.9441	15.9803	15.2912	15.5363	16.7987	16.4059	16.4178	15.2685	16.5983	16.5835	16.5069	16.1081
Q8IZ81	ELMD2	1.76798	0.029179	12.639	14.9809	15.6106	14.7729	12.2351	13.9989	14.3694	14.0473	14.0569	14.3489	15.7356	15.2845	15.527	14.5747	15.5476	15.059	15.5964	16.0744	15.4634	14.0513	15.5725	15.4171	15.614	14.4244	15.6461
Q13586	STIM1	1.75545	0.0282124	14.6136	13.7386	13.9782	12.2757	14.6432	14.1588	15.4067	12.9137	14.148	14.2758	15.5387	15.0599	15.7996	13.9999	15.6979	14.971	15.2619	15.1924	14.8672	15.4748	16.1224	16.0405	14.9176	15.3848	14.0119
Q9Y4F1	FARP1	1.73797	0.0384751	14.6032	12.4963	14.5602	15.0004	14.6654	15.3797	15.4592	14.2515	14.4204	14.5575	11.666	14.5404	12.7522	15.2709	13.7276	15.5594	14.5712	14.7841	14.9004	14.8879	15.4395	15.7903	14.8929	15.0237	14.8923
Q9Y2G5	OFUT2	1.72988	0.00190902	13.157	11.9196	11.8813	13.0542	11.6882	11.9315	12.3997	12.5812	12.0426	12.6003	12.8927	12.4583	12.8609	13.0547	12.4816	14.6432	12.5309	13.0389	14.1715	13.2551	12.8827	13.0811	13.4733	12.7565	13.1654
Q9P2K8	E2AK4	1.71883	0.0200516	15.6361	13.2717	14.5438	12.8354	14.571	12.5504	13.9275	12.7975	13.6334	14.1983	13.5103	13.5682	14.5124	12.9544	15.3929	14.2188	15.0753	14.6828	14.6222	13.8969	14.7274	15.0713	14.8361	15.205	14.4378
Q13630	FCL	1.71818	0.0265926	15.6654	15.0946	16.7492	14.6113	15.7335	13.8515	16.4141	15.2721	16.244	16.7082	15.5044	17.0659	15.8514	15.9291	16.8892	14.6069	17.0247	16.8428	16.5719	16.4172	16.2262	17.1665	17.1649	16.6067	16.9389
O75165	DJC13	1.70887	0.0412553	15.4809	15.6126	16.584	11.9905	15.8051	14.6327	16.1906	15.8069	15.838	15.8165	15.9188	16.1347	16.461	15.1609	16.588	16.3172	16.3755	16.4531	16.5359	16.0241	16.5288	16.4277	16.5586	16.4735	16.5463
P11717	MPRI	1.70246	0.0349382	12.6183	14.0138	13.7861	14.1784	15.1469	15.1475	15.8204	14.9175	15.4879	15.0609	16.143	14.6195	16.4866	16.4533	15.5479	15.4353	15.8511	14.9359	15.5479	15.5885	15.6551	16.9901	15.4556	15.1329	15.1657
Q9GZZ9	UBA5	1.69763	0.0392455	14.1389	15.0057	16.051	13.5949	15.8442	13.3288	16.0701	15.6479	15.6387	16.3819	16.7156	16.3718	15.5211	14.5947	16.7006	16.07	16.0832	16.7035	16.2071	16.5438	16.1017	16.1492	16.0373	16.4476	16.426
Q9BTV4	TMM43	1.69545	0.0218278	15.9662	17.2497	17.4407	17.255	16.4692	14.756	17.4871	17.5928	17.6852	16.3713	18.3672	17.0931	17.6893	16.2712	18.006	17.635	17.7572	18.0443	18.293	17.6964	18.0549	17.4124	18.0467	18.1081	18.2052
Q96EE3	SEH1	1.69341	0.048074	13.9506	14.5319	16.1202	14.6369	14.4214	14.4832	15.122	14.8768	15.8187	14.886	12.7942	15.5927	17.2575	14.1293	16.249	16.1114	15.6431	15.8432	16.1359	14.9831	16.549	15.5767	15.9004	15.4094	16.1196
Q13155	AIMP2	1.69141	0.0226308	15.3585	17.2746	16.6105	15.7133	16.7017	17.525	16.5077	16.3692	16.7655	16.7881	16.3211	16.8134	15.9319	19.7674	17.235	17.3626	17.0895	17.568	16.4609	16.7058	15.9435	17.7906	17.3995	16.9254	17.0172
Q9NR50	EI2BG	1.69065	0.0431638	17.5635	15.6933	16.5602	14.0379	14.6719	14.2691	16.5603	15.7136	16.0721	15.5542	16.7562	16.1087	16.5733	16.5256	16.8942	17.2248	17.032	15.354	15.8496	15.8648	17.6398	17.1411	16.7593	16.0192	17.0642
Q05397	FAK1	1.68471	0.00515965	13.496	13.2378	14.4858	14.1007	13.8513	13.0754	14.0079	13.8588	13.7642	13.451	12.1946	13.9537	12.6634	13.1631	13.9142	14.0576	14.3835	14.2742	14.7791	13.9077	15.5946	14.6616	14.3565	14.0886	14.4406
Q9Y4I1	MYO5A	1.6837	0.0412344	14.9322	14.262	15.672	11.3488	14.9614	14.1592	15.362	14.8358	15.2777	15.6288	15.5666	14.9162	14.3304	14.756	15.9361	15.0835	15.1345	15.6377	15.7328	15.3835	15.5921	15.8682	14.8479	16.0284	15.5599
Q86VS8	HOOK3	1.6776	0.00795207	14.3578	16.0633	16.0833	15.2045	15.21	14.7126	15.7113	13.7257	16.2607	15.9081	15.9269	16.0441	14.1901	16.1091	16.5065	15.7926	16.3091	16.3464	16.4133	15.67	15.6869	15.8388	15.971	16.1406	16.2325
Q9NZD2	GLTP	1.67566	0.0188161	17.0729	15.0237	16.9547	15.4466	16.7185	14.5378	17.0866	16.9743	17.0556	16.7205	17.0292	17.0421	16.8022	16.4382	17.3947	17.4991	17.3452	16.6806	17.0852	17.2448	17.9291	18.3084	16.9074	17.3923	16.6791
P24844	MYL9	1.6731	0.0146937	16.7353	19.2527	19.7139	16.6374	18.5242	17.6304	18.4949	18.5944	18.0669	18.6387	18.0585	18.3339	18.9648	18.6961	19.7501	19.1814	19.1759	18.529	19.2651	19.477	18.4762	19.2222	19.1783	18.3935	18.9309
P13807	GYS1	1.66902	0.0188049	15.4889	16.3032	16.825	14.1596	16.0159	14.9805	15.9594	17.7778	15.7705	16.2573	15.2474	16.6198	16.4075	15.9237	17.2758	16.3844	16.3334	16.5062	16.5079	17.2937	17.3571	17.2682	16.7227	16.6835	16.4386
P54289	CA2D1	1.66659	0.0128342	15.3172	15.9111	15.6835	15.3354	13.5933	13.8641	14.7612	15.7724	15.4192	14.1084	15.5633	15.1323	15.707	15.7299	16.438	15.9258	16.3037	14.7318	16.0374	15.4784	16.5694	16.4169	15.3176	15.1729	15.7994
P46926	GNPI1	1.66272	0.0362861	12.945	13.3526	15.593	14.6725	15.9797	15.1525	15.7751	15.7205	15.1851	15.4654	16.282	15.4022	15.7977	15.0772	16.0439	15.8922	15.4859	15.4102	16.5317	14.9955	16.1454	16.7646	15.6635	16.4001	16.537
Q9Y673	ALG5	1.65973	0.0336117	16.3836	15.5956	16.1209	13.1974	15.2825	14.5049	15.6913	16.1993	15.978	14.704	16.9386	16.3239	16.3158	16.0104	16.6368	17.0081	16.4397	16.6153	15.5594	16.3146	16.7926	16.2504	16.6053	15.3053	16.8357
Q5GLZ8	HERC4	1.65566	0.0427858	14.3226	13.7939	16.0941	14.3652	15.1025	14.1593	15.8777	15.3289	15.9802	15.1098	16.164	16.5123	16.669	14.9138	16.8337	16.6938	16.6432	15.8104	15.9991	16.3153	16.6338	16.8481	15.8872	14.9199	15.3657
P08237	PFKAM	1.65313	0.00657385	16.765	16.4096	16.7676	14.2034	16.8835	15.9809	16.5317	16.7993	16.2344	16.7416	15.3897	16.1608	16.4813	16.1621	17.3597	16.6634	16.812	17.12	16.7018	16.5232	17.379	17.1385	17.4606	17.3253	17.1478
P61970	NTF2	1.65186	0.0476925	17.6237	17.2499	17.4882	13.6466	17.0426	17.7119	17.3433	18.0973	17.756	16.6351	17.4788	18.2001	16.7597	17.9429	18.2099	18.0685	17.7	17.3087	17.8183	17.7683	17.4701	18.5012	18.1763	17.5366	18.0652
Q06136	KDSR	1.6447	0.0372623	16.0975	14.9349	16.0444	12.4188	15.0849	14.7361	15.1425	15.0336	15.651	15.4013	15.6165	15.0268	16.2659	16.3222	15.6168	16.113	15.909	16.2823	16.1736	15.5298	15.7119	16.5512	16.4223	14.2975	15.9499
Q15363	TMED2	1.63604	0.00437663	17.0933	15.5173	17.2263	15.9184	17.1356	16.7256	17.3857	17.1532	17.4539	16.7168	17.6085	17.0929	15.7886	17.0637	18.0691	17.1201	17.9782	17.3584	18.0538	17.4958	16.9555	17.6225	17.8325	17.1837	17.7733
Q9NQ48	LZTL1	1.62528	0.0412344	14.7124	14.6444	15.409	13.438	14.3502	14.0935	14.161	15.2325	14.8029	12.7987	12.0434	14.6314	14.6549	13.6601	15.2497	14.8477	13.9758	15.4812	15.199	14.3186	15.4302	15.2287	15.0553	15.4283	15.2771
O75844	FACE1	1.62343	0.0478652	15.9888	14.5278	16.3355	13.3102	16.2696	14.873	16.6751	16.0058	16.4145	15.9504	17.1106	16.2386	16.9603	15.26	16.7563	16.7925	16.8235	16.8657	16.5136	16.1669	16.8555	16.787	16.9145	16.4873	16.9291
P13693	TCTP	1.61745	0.00632718	19.0512	18.8739	19.3273	18.1919	19.6854	18.4149	19.4915	19.6587	19.4305	19.6842	18.3055	19.9669	17.8929	20.0908	20.1007	19.4669	19.9875	20.2484	19.5198	19.6852	18.6026	19.8891	20.0763	19.9236	19.6335
Q9Y512	SAM50	1.61283	0.0224616	14.9896	14.4541	15.5567	14.1096	15.6028	12.8268	15.6908	14.9198	14.8863	15.4635	15.1997	15.8731	16.0407	14.7965	16.2247	15.1794	15.8147	16.3131	16.2616	15.8159	15.2784	15.7478	15.8722	15.942	15.5951
Q9NPA0	EMC7	1.60525	0.0472672	12.615	13.746	15.5171	15.2182	14.292	14.6197	15.5653	15.3768	13.8901	14.7475	15.9055	15.5051	15.3786	14.4767	16.0035	15.6871	14.7384	16.0821	14.8943	15.7605	15.5744	16.0083	16.4637	15.4035	14.6797
Q9NW15	ANO10	1.60391	0.00850198	16.8507	15.7785	16.963	16.8274	16.0014	15.7035	16.756	16.2714	16.4059	15.2209	16.5425	16.609	17.2699	16.5265	17.5422	17.5057	17.0974	17.0094	17.0495	15.8896	17.2396	18.0054	17.4737	16.2421	17.3979
Q96CS3	FAF2	1.60315	0.0145489	15.442	15.6323	17.064	14.9507	16.4932	14.8661	16.5661	16.2485	16.3934	16.1482	16.0199	16.4685	17.0177	15.334	17.2876	16.7208	16.9447	17.179	16.9844	16.2029	17.2915	17.1456	17.2067	16.4127	16.6708
O43432	IF4G3	1.60308	0.03478	15.4474	14.2806	15.0562	12.5361	13.4354	13.5828	14.0186	14.0489	13.9686	13.3875	14.515	14.3847	15.3606	14.3362	14.1681	14.6563	14.2583	15.0692	14.3505	14.9952	16.3054	15.977	14.6455	14.7041	14.5712
Q15042	RB3GP	1.58143	0.0230675	15.4199	15.3949	17.0643	14.7575	15.5866	13.975	16.2986	15.553	15.8539	15.9217	16.5829	16.4729	17.0756	15.9334	17.0142	16.5107	16.768	16.2477	16.5344	16.1073	16.7996	16.8525	16.6119	16.5091	16.16
Q96NE9	FRMD6	1.58129	0.0418736	15.1892	15.0733	16.3896	12.4446	15.6884	14.4912	15.9969	15.0238	15.0336	15.1075	16.2648	15.496	15.7716	15.1372	15.7556	16.2044	15.7543	16.4779	15.8628	15.3755	15.9627	15.8172	16.2632	16.0319	16.0328
P31040	SDHA	1.58001	0.0203212	17.657	16.6507	17.1969	15.0624	17.2618	16.6506	17.2574	16.4214	17.3373	16.9524	17.4674	16.7486	18.7528	17.4098	17.64	18.055	17.342	17.7757	17.9067	17.8238	18.5466	17.8353	17.3452	17.0904	17.5334
Q6PGP7	TTC37	1.57548	0.0165695	15.3987	14.3252	15.6811	14.1861	14.6102	13.26	15.088	14.2594	13.5317	13.717	14.2355	14.7258	15.1041	14.1629	15.7486	14.4572	14.6989	15.1307	15.007	14.9978	15.719	15.8704	15.184	15.2514	15.2937
Q27J81	INF2	1.57332	0.0414849	17.4015	16.8255	17.8924	14.1491	17.2509	15.8713	17.3716	17.6193	16.9467	17.4584	16.9614	17.5082	16.3575	17.312	18.0036	17.351	17.6146	18.1116	17.5619	17.5983	16.892	17.7513	17.9049	17.1331	17.3318
Q9Y281	COF2	1.56972	0.0113731	17.8113	18.1566	18.3849	18.509	18.5929	17.6176	18.3005	17.5036	17.2907	17.1784	16.7199	18.0072	18.3025	18.4856	18.915	18.068	18.2286	18.6894	17.9229	17.7088	18.6191	18.567	20.0811	18.7077	18.313
O75822	EIF3J	1.56888	0.0163897	17.2014	17.6306	18.703	16.3693	18.4153	17.1509	18.2903	18.0909	18.4783	18.5802	18.8084	18.193	18.4103	17.4779	18.9262	18.6275	18.71	19.1015	18.7945	18.0127	18.4206	18.7934	19.0332	19.0458	19.1506
Q96G23	CERS2	1.56459	0.0232761	15.5642	14.0072	15.228	13.6755	16.0776	14.1219	15.5757	14.9863	15.0049	15.4881	14.1197	15.5225	15.0814	14.8381	15.5868	15.6182	15.4966	16.8241	15.5287	16.2483	15.5379	14.754	15.7831	15.1957	15.8329
O15260	SURF4	1.55522	0.0281968	15.6262	17.1049	16.599	16.691	17.2262	15.9673	17.2754	17.3339	17.228	16.8438	14.8872	17.0954	16.4247	16.291	16.972	17.7694	17.2516	18.076	16.864	16.548	17.0996	17.9433	18.1271	16.9458	17.4219
Q9ULC4	MCTS1	1.55413	0.0124489	17.1782	15.4755	16.0853	14.1929	15.88	15.8136	15.9643	16.346	15.3896	15.7991	15.0884	15.2938	15.0443	16.3721	16.8709	15.5507	16.0076	16.678	15.9013	16.4915	16.1188	16.5263	16.7454	16.1761	16.0877
P17813	EGLN	1.54252	0.0413342	16.3208	15.4552	17.0049	14.7521	16.5779	14.7649	16.6604	17.7057	17.1346	15.9001	15.1969	17.3729	16.7988	16.6492	17.0502	16.9749	16.7516	16.9306	17.3014	16.8074	16.747	16.8527	16.9232	16.7322	17.1478
Q9GZS3	WDR61	1.54046	0.0155833	15.6809	16.6609	17.0214	15.4388	16.8214	15.667	16.5112	16.487	16.3215	16.7553	16.3723	16.5328	14.048	16.4762	16.714	16.5515	16.7628	17.0324	16.6187	16.7855	16.7253	16.7869	16.95	17.205	17.0121
Q8TDX7	NEK7	1.54034	0.0056577	17.1884	16.8172	15.87	15.5245	16.4798	17.4017	16.6519	17.4488	16.5103	17.0105	17.4976	17.7578	16.7482	17.1179	17.6094	16.9576	17.7237	17.1574	17.4578	17.4978	17.349	17.9735	17.4902	17.4539	17.7586
Q8N3C0	ASCC3	1.53665	0.0468954	15.0941	13.6177	15.5049	14.6624	14.32	14.1648	14.8094	13.0237	14.8965	15.2924	15.3258	15.2443	16.0287	13.52	15.8784	15.7792	15.6563	15.7788	15.2673	15.5	15.5671	15.1126	15.8126	15.2081	15.5738
Q9NP72	RAB18	1.53518	0.0227379	15.9616	15.7329	16.2548	14.4555	15.8031	14.5341	16.4816	15.9059	16.24	16.1911	16.1398	16.5386	14.2542	16.2698	16.1121	16.3701	16.5282	17.0566	15.7803	16.4049	15.5919	16.4471	16.84	16.4172	16.3657
Q12907	LMAN2	1.53228	0.0199765	16.5191	16.2698	17.2442	17.1521	17.6887	15.6831	17.6634	17.1729	17.2321	17.6503	18.7248	17.3613	17.5304	17.4212	18.3836	16.9883	18.1224	18.1752	18.0154	17.5859	17.5022	17.5328	18.0565	17.9957	18.2788
Q02978	M2OM	1.53204	0.0114096	17.3953	17.3065	17.6357	16.0561	17.3379	17.7598	17.4737	16.5028	17.5221	17.037	15.5282	17.2453	17.839	17.4269	17.3318	17.9137	17.6044	18.0866	17.843	17.5237	18.5158	18.1583	17.5753	17.3339	17.5853
Q01970	PLCB3	1.53053	0.0273817	15.5112	13.5867	15.8358	14.2233	15.1257	13.5162	15.5755	14.6818	15.5814	15.7418	15.5075	15.6617	15.8052	15.1103	15.8439	16.0322	15.7264	15.7823	15.2099	15.391	15.8766	15.6819	16.12	16.3246	15.5189
P30520	PURA2	1.51673	0.0125658	17.1504	17.0534	18.2142	15.9904	17.7279	16.1479	17.6628	17.8133	17.8028	17.9954	16.8708	17.93	18.0872	17.378	17.9905	18.0015	18.2211	18.2057	18.0844	17.7606	18.0506	17.7947	18.2777	18.2928	18.1814
Q9P2J5	SYLC	1.51233	0.00858361	16.8998	17.6962	18.3135	16.8302	18.0097	17.3803	17.7109	18.149	18.0339	18.2556	17.0958	17.9257	18.4555	17.3541	18.4647	18.5112	18.1803	18.8547	18.3746	17.8645	18.1307	18.0189	19.0644	18.3472	19.0015
Q99426	TBCB	1.5043	0.0420911	16.0752	16.8145	17.1687	15.6355	17.2625	15.3964	17.5599	16.8363	17.4782	17.9595	17.7255	17.4958	15.6484	16.8891	17.813	17.1882	17.2234	17.9268	17.0736	17.5392	16.9827	17.6925	17.6846	17.9409	17.321
P63151	2ABA	1.50379	0.000629115	15.4819	16.3927	16.4428	16.1727	16.4893	15.4442	16.5792	16.2577	16.0356	16.2976	16.0279	16.5727	16.237	15.9159	16.9858	16.48	16.9091	16.9925	16.5122	16.6399	16.4959	16.9731	17.2654	17.1309	17.0068
Q9NUU7	DD19A	1.50117	0.0266545	16.5261	16.6876	17.7381	14.7393	17.2718	16.5792	17.2728	16.9412	17.3095	17.6168	16.4793	17.5614	17.6325	16.6712	17.6579	17.2957	17.5693	17.6325	17.5807	17.5666	17.6432	17.4912	17.8965	17.6465	17.787
Q16222	UAP1	1.50102	0.00275315	17.5145	16.324	17.5003	16.5675	17.6301	16.6666	17.3849	17.9347	17.4717	17.8945	17.6191	18.1861	17.1661	18.084	18.1228	17.5908	18.1521	17.804	17.8777	18.0532	17.7107	18.3798	18.1992	17.9273	17.616
P40925	MDHC	1.49202	0.000264557	18.728	18.1086	19.2572	17.741	18.8366	18.161	18.7185	18.6559	18.4675	18.6099	18.2558	18.8952	18.2449	18.6539	19.4365	18.8838	19.0398	19.2596	19.2011	18.9121	18.8158	19.3477	19.3399	19.0569	19.1463
Q9HB90	RRAGC	1.49081	0.0140763	15.2551	16.1962	16.4728	15.2198	16.4732	14.9211	16.4522	16.2799	15.7924	16.1293	17.1602	16.2728	16.6392	16.6821	17.2402	15.8198	16.8598	16.1731	16.7656	16.3825	16.762	17.2587	16.5312	16.6426	16.9626
O95249	GOSR1	1.4884	0.0495131	15.9679	14.8808	15.9947	13.2781	15.5414	14.6947	15.9244	15.1324	15.3904	15.1519	14.7963	15.646	16.5208	14.4679	16.1008	16.0798	15.8657	16.052	15.7498	15.7019	16.7249	16.1697	16.033	15.6087	15.9496
Q9NVJ2	ARL8B	1.48686	0.0378408	15.6316	17.0114	17.2738	17.1357	16.6872	16.0274	17.3402	17.0714	16.8078	16.5691	18.3319	16.8545	17.6366	16.6015	17.8153	17.3146	18.1239	16.9408	17.9508	16.6051	17.8858	18.5518	17.2756	17.3104	17.9179
Q13885	TBB2A	1.48183	0.0267911	17.41	18.8455	19.5201	18.3755	19.1643	18.0711	19.1054	18.9665	18.7596	19.4748	20.0725	18.9258	18.7425	19.969	19.9137	18.6683	19.7283	19.5071	19.1835	18.5824	18.9055	20.115	19.5293	19.7113	19.549
Q9NVG8	TBC13	1.4795	0.00307914	14.5228	14.5054	14.8782	14.5494	14.3805	13.8742	14.9053	14.7036	14.7041	14.5322	14.3545	14.7316	14.2528	13.9327	15.5625	15.1863	15.2823	14.6824	15.0526	14.538	16.0027	15.6459	15.2313	14.9345	15.0944
O14617	AP3D1	1.47393	0.0159093	17.4128	17.481	18.3261	16.2677	17.8292	17.5243	18.1048	17.9548	18.1669	17.6808	18.398	17.7621	18.9055	17.5016	18.4679	18.7809	18.3438	18.1071	18.4599	17.9568	18.799	19.0202	18.4297	18.2445	18.5869
Q96KP4	CNDP2	1.46774	0.0319558	15.681	14.928	17.1677	16.3327	16.8814	14.7525	16.6774	16.223	16.9806	16.838	16.7247	16.7485	16.8214	16.2435	17.3502	17.16	16.9197	16.9022	17.0517	16.9402	16.4293	17.2204	16.6409	17.0763	17.0996
Q9H269	VPS16	1.46654	0.0354405	15.3283	12.7661	15.3572	15.2786	14.8708	14.3653	15.0329	15.1021	14.0663	14.9764	15.1139	15.0635	15.575	14.7893	15.9807	15.6022	15.4995	15.4624	14.8803	14.6088	15.5349	16.079	15.3241	15.5021	15.4238
Q16698	DECR	1.46219	0.0480784	17.0655	16.0156	17.5738	16.1039	16.9956	15.1695	17.1092	16.0042	17.1091	16.9819	16.292	16.4941	17.9308	15.9135	17.554	17.2281	17.6543	17.0431	17.4273	16.5168	17.6137	17.6177	17.1619	17.6915	17.3205
Q92599	39692	1.45198	0.0296688	15.4194	15.9075	16.2742	16.1708	15.7714	15.5315	16.0056	16.0732	14.8321	14.8302	13.7686	16.1125	15.8734	16.1086	16.9113	15.9632	15.8373	15.7749	16.2565	16.2521	16.3916	16.2178	15.9272	15.4395	16.3641
A0AVT1	UBA6	1.45082	0.0285878	16.2436	16.1374	16.4	15.2781	15.911	14.4057	16.1888	16.4553	16.2017	15.7255	15.4925	16.0734	17.2851	16.308	16.9282	16.4383	16.5899	16.678	16.3816	15.5936	16.6664	17.2654	16.7778	16.5876	16.0412
O75534	CSDE1	1.44997	0.0194133	16.6577	15.8554	17.0263	15.5128	16.2006	15.2105	16.7233	15.9972	16.6479	16.6153	16.6597	16.334	16.9741	15.4748	17.2145	16.7545	16.9703	17.034	17.1455	16.6019	17.2723	16.645	16.8526	17.2211	17.3211
P00568	KAD1	1.44745	0.0261764	16.1468	17.2372	17.9972	17.0308	16.9514	15.9208	17.342	16.9907	17.6366	17.4898	17.875	17.8499	18.0393	16.8759	18.3046	18.1125	17.6525	17.8199	17.8014	17.5852	18.356	18.1768	17.3818	17.7641	17.8091
P18031	PTN1	1.44434	0.00925657	17.6917	17.2436	17.4882	15.8449	17.3433	17.0977	17.5649	17.1162	17.4322	16.7693	17.4844	17.0024	17.3852	17.43	18.0046	18.0462	17.8361	17.5025	17.3548	17.6572	17.978	18.6684	17.9604	17.0109	17.1903
P40939	ECHA	1.44221	0.00976113	18.2141	17.7031	17.4169	17.5471	18.4622	17.0711	17.8514	18.0392	17.7219	17.8501	18.8276	18.0256	17.4035	19.2577	18.4694	18.1253	18.3428	18.2538	17.9534	18.1465	18.1498	19.3688	18.4969	18.0222	18.0299
Q96HH9	GRM2B	1.4416	0.02113	16.098	15.4862	16.606	15.0346	16.5355	15.8612	17.0002	16.6065	16.3788	16.3972	16.4476	16.2612	15.6844	15.5013	17.1049	17.5168	16.7492	16.6953	16.2995	16.4327	17.1786	16.8669	17.084	16.3294	16.7862
Q9UIQ6	LCAP	1.43565	0.04409	15.4107	14.675	15.5102	13.105	14.8847	14.3728	15.5879	15.4676	15.1928	14.6008	15.9052	14.5222	15.3725	16.3092	15.0945	15.1545	15.2515	15.4521	15.2053	15.2723	15.3201	16.2919	15.1849	15.9788	15.3831
P30046	DOPD	1.43245	0.0151196	16.6161	17.6659	17.6889	17.2541	17.1422	16.2514	17.2665	18.2289	17.4287	16.9112	16.6885	18.0524	18.1235	17.7305	17.9144	18.0487	17.3658	17.6356	17.6206	17.4687	18.2632	18.3229	18.1543	17.6718	18.0114
Q05048	CSTF1	1.4271	0.0431648	14.6963	14.6138	16.3091	14.3835	14.9167	15.1184	15.5362	14.7449	15.5255	15.289	14.7673	14.797	15.2968	13.7263	16.2535	15.7413	15.3889	15.7895	15.8046	15.2934	16.3368	15.254	15.7526	16.0556	15.6788
Q15181	IPYR	1.42664	0.0092963	18.3958	17.6727	18.5724	17.4771	18.7972	17.253	18.3681	18.7089	18.5983	18.6463	17.8177	19.2499	18.1866	18.5904	19.1639	18.7177	18.9778	18.7476	18.7578	18.5131	18.5153	19.2442	18.9053	18.9047	18.5695
Q8TCT9	HM13	1.42449	0.0355075	18.0152	17.6788	17.7785	16.9661	17.989	15.8531	18.3458	17.5197	17.6573	17.7728	18.2561	17.6989	17.7712	17.7213	18.2172	17.3771	18.3198	18.8537	18.1499	17.7776	17.528	18.3623	18.9142	18.0263	18.5417
Q14240	IF4A2	1.42398	0.00459621	16.6388	16.5625	16.9688	17.3284	16.9789	17.229	16.3185	16.9036	16.2625	16.0967	17.1166	16.9433	17.4238	17.4591	17.8289	16.8718	17.2922	17.1797	17.4348	16.4408	17.3675	17.5946	17.7649	17.2141	17.6135
Q8NEU8	DP13B	1.41931	0.019077	17.0097	17.1069	17.4601	15.8233	16.6991	16.5373	16.9126	16.7377	17.26	16.5155	16.0191	17.0497	17.0907	16.1072	17.3014	18.0005	17.8175	17.0194	17.6142	16.7508	17.8975	17.2435	17.1056	17.4494	17.1908
P68402	PA1B2	1.41028	0.00950977	17.8724	18.0342	18.2669	16.5453	18.3107	17.2418	18.3431	18.261	17.9089	18.2278	17.2294	18.2372	18.39	17.9272	18.5953	18.5101	18.5677	18.4497	18.1819	18.3959	18.6006	18.7157	18.4547	18.4102	18.0986
Q15907	RB11B	1.40665	2.22715e-06	18.3116	18.2744	18.085	18.0859	18.3341	17.9936	18.5632	18.4721	18.3811	18.2757	18.3363	18.6615	18.1867	18.6958	19.099	18.6171	18.8059	18.9125	18.5897	18.3828	18.8928	18.9954	18.9675	18.7252	18.8799
A1L0T0	HACL2	1.40507	0.0497817	14.9277	15.6976	16.8363	15.051	16.2747	15.3142	16.699	16.2266	16.1568	16.5411	16.7342	16.1911	16.6547	15.6843	16.6787	16.1858	16.1651	17.3521	16.5827	16.0685	16.4048	17.1974	17.2626	16.7077	16.8026
P04632	CPNS1	1.40303	0.00221753	18.6856	19.0634	18.8102	18.5694	19.2746	18.4719	19.3812	19.0775	19.3739	19.2218	19.6894	18.8799	18.1772	19.0394	19.823	19.4975	19.4154	19.5338	19.5272	19.4962	18.9739	19.6864	19.2803	19.6691	19.6212
P62913	RL11	1.40062	0.00805063	18.9229	19.3558	20.0462	18.8574	19.8075	19.7802	19.9392	19.3902	19.4523	20.0889	18.6857	19.3423	19.3014	20.0043	19.8752	19.8855	19.8647	20.5427	19.8358	19.84	19.1988	19.5462	20.5489	20.0607	20.1407
Q15121	PEA15	1.39367	0.0193224	18.1469	19.5829	19.4	18.8249	18.9388	18.4013	19.0712	19.6517	19.1198	19.1419	17.9156	19.734	19.239	18.8323	19.528	19.6888	19.6846	18.9784	19.5932	19.0715	19.6281	20.0079	19.5133	19.5824	19.7934
Q9UI12	VATH	1.39285	0.0122905	16.39	15.9619	16.8357	17.1925	16.1801	16.2808	16.8598	15.9018	15.8928	16.4488	16.6654	16.5225	16.8338	16.5652	17.1146	16.8971	17.2395	16.9744	16.9751	15.7913	17.3888	17.6192	16.9464	17.1522	16.5795
O00429	DNM1L	1.37925	0.0348891	17.124	16.4938	16.9928	15.079	16.7095	15.7441	17.3852	16.9678	17.138	16.9927	16.7444	17.3504	17.2762	16.8693	17.3213	17.4621	17.0495	17.107	17.1601	16.8507	17.258	17.8457	17.2999	17.2997	17.2721
Q96HY6	DDRGK	1.37846	0.0296156	14.2899	14.997	16.1521	14.4756	16.0323	15.0057	15.6235	15.347	15.3408	15.7298	16.2762	15.2726	15.5199	15.5353	16.0363	16.1062	15.7654	16.5981	15.6319	15.3615	15.5008	15.8002	16.119	15.6254	16.1494
Q9Y263	PLAP	1.37772	0.0418822	17.1339	14.6503	16.7866	15.7128	16.4113	14.9947	16.4371	16.5226	16.6004	16.2617	15.9309	16.453	16.6112	16.5391	16.7017	16.7993	16.4541	16.7526	16.7441	16.495	17.0914	16.7407	16.3931	16.24	16.9099
O60684	IMA7	1.37522	0.0228539	17.2291	15.9287	16.4491	15.1941	16.8412	16.8665	16.6381	17.0611	16.8596	16.8653	16.6402	17.2316	17.1107	16.6187	17.0091	17.0485	17.1802	17.2588	16.9112	16.94	17.2223	17.2698	17.8042	17.6379	16.8449
O43504	LTOR5	1.37495	0.00909452	16.2921	16.6072	16.4686	17.34	16.3604	16.1278	16.4636	16.3795	16.0888	16.3267	17.2219	16.4046	15.852	17.2723	17.1873	16.6689	17.2365	16.5816	16.8103	16.2358	17.3642	17.5334	16.6776	16.7105	16.7113
P28482	MK01	1.36855	0.00759574	19.0259	18.4552	18.1651	18.5175	18.611	18.4642	18.3084	18.8166	18.23	18.3838	17.2092	18.89	17.8398	18.967	18.8946	18.6361	18.6217	18.9775	18.3554	18.777	19.1709	19.2843	18.9516	18.688	18.646
P50991	TCPD	1.36396	0.0180526	19.0711	18.6048	19.6539	18.46	19.0092	17.9591	19.3944	19.0323	19.5189	19.3113	19.7193	19.2082	19.589	18.6446	19.8796	19.5307	19.6683	20.0029	19.5737	19.6743	19.4181	19.4991	19.7082	19.6819	19.506
Q9Y5M8	SRPRB	1.36247	0.0123098	18.7058	17.6077	17.7385	17.8005	17.9446	17.1079	17.6206	17.5301	17.7432	17.4861	16.7281	17.6778	17.2725	18.5312	18.1678	18.1493	17.9714	18.66	17.4432	17.8498	18.1407	18.1296	17.868	17.5938	18.2007
O95202	LETM1	1.36156	0.02625	16.2387	15.0797	16.5332	15.1184	16.1068	15.0246	16.1338	15.4863	16.1705	15.6411	16.3283	16.0098	16.7394	15.6377	16.4909	16.4163	16.6259	16.2802	16.4051	16.0173	16.5504	16.8841	16.0489	16.2332	16.4708
Q12797	ASPH	1.36153	0.0150404	17.4478	17.6021	18.0173	17.9885	18.6093	17.4386	18.5839	18.1162	17.8318	18.3051	18.9496	17.3915	18.0203	17.9355	18.8857	18.3993	18.9587	18.5662	18.013	18.2073	18.885	18.6212	18.2723	18.3995	18.4779
P24534	EF1B	1.36132	0.0192517	20.1443	19.1089	19.6725	18.2827	19.8498	19.0059	20.0463	19.79	19.8762	19.8654	19.8747	19.9415	20.138	20.4488	20.1618	20.2996	20.2247	20.0043	19.4753	19.7962	20.4669	20.4091	20.1623	19.8849	19.9412
Q9Y6D5	BIG2	1.35856	0.0479082	17.3079	16.7169	17.8054	15.6207	17.2181	16.9379	17.6563	17.4877	18.0084	17.2915	17.3354	17.8308	18.183	17.2588	18.2838	18.1615	17.9101	17.4507	18.1077	17.5762	18.0131	17.671	17.3913	17.7592	17.7831
P51665	PSMD7	1.35481	0.0299337	17.4915	17.4523	18.2619	17.9289	17.0076	17.6219	17.7588	17.2249	17.7656	17.901	15.8079	17.7659	18.2664	17.7211	18.3263	18.0852	17.9483	17.913	17.9432	17.9482	17.9789	17.8644	18.2001	17.9951	18.0295
P40616	ARL1	1.35422	0.0250617	17.2349	17.3572	17.9207	17.1838	17.7543	16.1599	17.7311	17.3766	17.4298	17.736	17.6691	17.8263	17.5055	17.4087	18.4403	17.4606	18.113	18.0168	18.1037	17.3553	16.9962	18.2403	18.0813	18.1685	18.2973
P84077	ARF1	1.35312	0.00621785	20.0113	19.703	19.5153	18.9799	19.9825	19.0753	19.8919	19.6498	19.5496	19.9137	18.6538	20.2398	19.6496	20.0804	20.1652	19.8698	20.1541	20.195	20.0786	19.622	19.6555	20.2153	20.283	19.9538	20.1771
P08240	SRPRA	1.35075	0.0132404	17.1124	16.7842	16.6384	15.9315	16.8856	16.0947	17.0489	16.3163	16.9396	16.3365	16.7013	16.7312	17.122	16.66	16.9521	17.2685	16.9076	17.9424	17.2074	16.8598	17.1648	16.8887	17.8233	16.5505	16.9581
Q01433	AMPD2	1.34685	0.0243024	16.8364	15.7122	17.0479	16.2964	16.65	16.766	16.436	16.4304	15.911	16.2282	16.3	16.5443	17.613	16.7243	17.3054	17.1244	16.9452	16.7479	16.6163	16.3117	17.6034	17.5135	17.1031	16.5858	16.8253
Q9Y285	SYFA	1.34397	0.015243	16.3801	16.2125	17.6554	16.2859	16.851	16.5996	17.1003	16.4573	17.2247	17.1874	16.8064	17.1179	17.4838	16.398	17.2892	17.3266	17.3582	17.5671	17.0501	17.168	17.6491	17.5095	17.5222	17.3415	17.4266
Q5JPE7	NOMO2	1.34364	0.0209402	17.3606	17.0635	17.0349	16.241	17.6501	16.3895	17.5321	17.4207	17.2063	17.5775	18.434	16.9897	16.8596	17.8915	17.7291	17.3428	17.8385	17.7689	17.3873	17.6989	17.3741	17.584	17.54	17.665	17.841
P16615	AT2A2	1.34311	0.00330689	18.0122	18.0282	18.689	17.8679	18.4227	17.7737	18.3755	17.7901	18.0752	18.3248	18.8408	17.972	18.3771	18.5965	18.8753	18.5303	18.5101	19.2961	18.3614	18.4696	18.3273	18.623	19.0057	18.194	18.6707
Q9UBQ7	GRHPR	1.33824	0.0215248	17.2324	17.3711	17.6881	17.1318	16.4399	16.1538	16.8709	17.4842	17.2047	17.0514	17.1598	17.7082	17.9004	17.1658	18.1317	17.7188	17.736	17.5902	17.5145	17.3938	18.0703	17.9112	17.6471	17.0276	17.3495
Q15005	SPCS2	1.33244	0.0171965	18.089	17.8286	18.3513	16.99	17.7232	17.4969	18.0566	18.1532	17.8213	17.8562	17.6874	17.9574	18.7221	17.6463	18.0201	18.316	18.3994	18.6579	17.9014	18.1941	18.9117	18.1012	18.8886	18.2082	18.5545
P31150	GDIA	1.33053	0.0441296	17.5673	16.9768	16.6119	15.9348	17.4099	16.7248	16.9139	17.524	17.5629	17.4886	16.035	17.5134	16.1764	16.8578	17.5625	17.0094	17.6331	17.2185	17.7033	17.4636	17.4467	17.4769	17.1788	17.1838	17.6923
P49327	FAS	1.32884	0.0126465	17.9916	17.4213	18.3947	17.0861	17.8563	17.4897	18.3416	17.9934	17.9391	17.8827	16.877	17.5987	18.3594	17.8258	18.1537	18.5136	18.2739	18.3313	18.1435	17.7233	18.3748	18.3833	18.3297	18.2556	18.058
P30519	HMOX2	1.32713	0.0245612	15.1079	15.8445	16.3313	16.7371	16.267	15.1358	16.3777	16.1309	15.9905	16.0262	16.3848	16.333	16.6042	15.8256	16.5398	16.4802	16.4007	16.6382	16.2759	16.2976	16.789	16.6707	17.0711	16.2568	16.8274
P35613	BASI	1.32417	0.0219341	18.6679	18.2349	18.6638	17.457	18.1215	18.5375	18.2681	17.925	18.3529	17.8846	17.5693	18.752	18.8158	18.2694	19.2366	18.0609	18.821	18.599	19.0176	18.33	19.2206	18.679	18.762	18.4416	18.4235
Q96IU4	ABHEB	1.31988	0.00341075	16.7124	16.7461	16.3419	16.0937	16.3568	16.6756	16.1184	16.6516	16.1634	16.4523	16.3514	17.1446	16.5571	17.206	17.0875	16.9363	16.825	16.5461	16.6541	16.9842	17.1456	17.2273	17.0737	16.1514	16.8434
Q9Y2T2	AP3M1	1.31728	0.027686	16.6982	16.8366	16.7418	15.3007	17.0687	16.5137	16.99	17.1679	17.0021	17.1428	16.4371	17.4764	16.4285	17.2027	17.2601	17.3053	16.9228	17.2339	16.8639	16.942	17.0778	17.4722	17.6231	17.0806	16.8369
P47985	UCRI	1.31058	0.0403515	16.2699	16.2536	17.4669	17.0476	16.9944	15.6563	16.5384	16.179	17.1126	16.6904	17.4592	16.9468	17.2109	16.5981	17.4775	16.7577	17.0673	17.5004	16.8612	17.3221	17.028	17.5433	17.1937	17.3579	17.0452
O95573	ACSL3	1.30535	0.0242276	16.6998	16.1986	16.6896	15.8579	16.6622	16.7631	16.702	15.6176	16.5087	15.7235	16.9106	15.6198	16.4464	16.3782	16.6722	16.3737	16.7422	17.2657	16.4561	16.6573	16.9098	16.7856	17.1752	16.4474	16.8113
Q96CV9	OPTN	1.30322	0.0139098	15.5844	16.557	16.3135	15.7206	16.0306	16.066	16.3455	15.9692	16.3117	15.537	15.9093	16.7797	16.3469	16.7928	16.9522	15.8106	16.0117	16.6867	16.633	16.5075	16.7577	16.3303	16.2065	16.7249	16.5293
Q14764	MVP	1.30032	0.00193598	18.4976	18.4971	18.3629	18.5473	18.6925	18.1266	18.6581	18.2145	17.9269	18.4044	18.0351	18.7286	18.3056	18.8045	19.0959	18.5274	18.9809	18.7306	18.6552	18.2897	18.6033	19.3526	18.5066	18.8915	18.7212
Q86UP2	KTN1	1.3003	0.00313141	17.4074	17.3714	17.7455	17.2238	17.3737	17.4871	17.3352	17.2772	17.0014	17.0337	17.0849	17.6385	17.7025	17.1937	17.7937	17.8168	17.7136	17.9243	17.5989	17.4863	18.0462	18.1197	18.0685	17.1343	17.972
P48643	TCPE	1.29609	0.0206719	18.7001	19.1821	19.4169	17.7182	18.5449	18.8098	18.8923	18.673	19.0395	19.2439	18.8898	19.062	19.5787	18.8069	19.5722	19.2621	19.3509	19.2749	19.2295	18.9065	19.5391	19.1709	19.5146	19.526	19.1835
P45880	VDAC2	1.29229	0.0490908	18.1012	18.7823	17.6558	19.6793	18.7857	17.731	18.9565	18.5275	18.5564	17.9273	18.26	18.8904	18.6237	19.2581	18.8511	18.4375	18.5105	18.9138	18.799	18.5213	18.9743	19.2097	19.0134	19.0305	18.8988
O43852	CALU	1.28999	0.0193673	19.7045	19.4803	20.0084	19.6217	20.0136	18.7536	20.1575	19.453	19.8378	20.0664	20.385	19.8816	19.9948	20.0085	20.627	19.9689	20.4806	20.039	20.0204	19.7976	20.31	20.7288	20.1469	19.8139	20.0281
P55786	PSA	1.28774	0.0124128	17.1981	16.7568	17.371	18.0278	17.4802	17.4275	17.3572	17.4734	16.9265	17.2934	16.5937	17.3171	16.7443	18.0934	17.9139	17.416	17.5286	17.5932	17.2219	17.2609	17.5576	17.9409	17.413	17.6152	17.5621
O43237	DC1L2	1.28736	0.0145794	16.736	15.9124	16.7942	15.4335	16.539	16.1424	16.5918	16.5509	16.608	16.2723	16.2573	16.6974	16.855	16.8857	16.9883	16.7498	16.6844	16.629	16.4426	16.5747	17.0709	17.3923	16.7385	16.5736	16.6188
O15143	ARC1B	1.28425	0.027417	18.2713	17.9189	18.6367	17.9644	17.8589	17.7176	18.1237	17.9506	18.2306	17.5274	17.6953	18.2117	19.0311	17.8503	18.8274	18.8165	18.6158	18.2272	18.7416	17.9562	18.8834	18.4383	18.4767	18.0552	18.4933
Q96A65	EXOC4	1.28307	0.0342539	16.4275	15.29	16.2888	16.9379	15.6984	15.4326	15.8071	16.1042	15.554	15.7955	16.5549	15.8775	15.2337	15.9856	16.5205	16.5799	16.0437	16.4353	16.2098	16.2115	16.2534	16.3112	16.5507	15.9989	16.2937
P09960	LKHA4	1.28214	0.00899746	16.991	17.5083	17.6716	17.205	17.7612	17.4186	17.4672	17.9649	17.339	17.8323	17.59	18.2915	17.354	17.5489	18.4612	17.7651	17.8023	18.054	17.8742	17.7311	17.8992	18.4166	17.8202	17.6727	18.0829
P53396	ACLY	1.27876	0.0067369	18.248	17.6895	18.2222	17.5744	17.9843	17.4358	18.2665	18.0772	18.1203	18.0613	17.8064	18.225	18.3602	18.0847	18.2162	18.3575	18.387	18.2442	18.0427	17.9731	19.0523	18.6245	18.6364	18.4766	18.2275
Q16204	CCDC6	1.27678	0.0476618	16.1394	15.2624	16.0953	15.1814	16.1878	15.0509	15.4826	15.3336	15.6153	16.3196	15.6773	16.7894	15.4839	16.1859	16.595	15.5007	16.158	16.1008	15.6788	16.1219	16.1799	16.0784	16.2282	16.1628	16.1189
P26640	SYVC	1.27571	0.0326949	18.0006	17.4809	17.7997	16.7912	17.7195	17.7187	17.4457	17.5895	17.3638	17.6561	16.0796	17.6024	17.6496	17.3468	17.8548	17.7996	17.6076	18.0037	17.8148	17.6554	17.8678	17.9245	18.0114	17.7733	17.9999
Q02809	PLOD1	1.2746	0.0215467	18.3873	18.5281	18.6847	18.0762	18.3623	18.0054	18.0682	18.3956	18.5667	19.0658	18.8284	18.9604	19.4776	18.9717	19.2652	18.8733	19.1533	18.7694	18.9845	18.5468	18.8398	19.2291	18.8488	18.4822	19.0735
P29692	EF1D	1.2743	0.0149586	19.2979	19.1012	19.2985	19.7202	19.0741	19.7725	19.2348	18.6676	19.469	19.7096	18.6755	19.3372	18.4582	19.5127	19.7815	19.5396	19.8676	19.825	19.3076	19.4933	19.4792	19.8019	19.4604	19.3653	19.362
P46459	NSF	1.27297	0.034231	16.9699	16.4905	16.7879	16.3606	15.9695	16.5694	16.6547	16.3297	16.0872	16.501	16.076	16.4795	17.2879	17.2362	17.2021	16.9978	16.8193	16.5496	16.8585	16.0642	17.4572	17.307	16.5695	16.5488	16.6273
P49589	SYCC	1.2682	0.0491394	17.8313	16.5692	17.876	16.5535	17.6535	16.7225	17.1877	17.675	17.4812	17.4002	17.6263	17.465	17.4121	16.9816	17.9796	17.7788	17.6501	17.9571	17.495	17.1825	17.5938	17.5594	18.1367	17.7338	18.1761
O95881	TXD12	1.26658	0.047076	15.5928	15.7461	16.2754	15.9787	16.0512	16.1064	16.2124	15.827	15.8259	15.8141	16.4779	16.0418	16.7668	15.6247	16.5448	16.4797	16.2915	16.4828	16.2497	16.3733	17.5525	16.8942	16.0247	16.1769	16.0577
P52907	CAZA1	1.26162	0.0259072	18.7252	18.482	19.2413	17.9711	19.1941	18.5111	19.3757	18.8744	18.951	19.3303	19.4564	19.0756	18.8701	18.7588	19.6808	19.1179	19.3724	19.2535	19.1764	19.0562	19.3488	19.5366	19.3634	19.4335	19.0561
P46940	IQGA1	1.25597	0.000722903	19.5543	19.342	19.4855	19.4212	19.5064	19.0677	19.8072	19.6044	19.2918	19.4539	19.7207	19.4559	19.3238	19.475	19.7962	19.6559	19.7922	20.019	19.5568	19.6835	19.6207	19.8788	20.2851	19.7157	20.0372
P08648	ITA5	1.25127	0.02719	17.3986	16.0772	17.4105	16.8084	17.2412	17.1685	17.3413	17.191	16.9708	17.0489	17.7027	16.8745	17.1712	17.3862	17.217	17.1747	17.5452	17.4386	17.0793	17.4444	17.5379	18.1697	17.5508	17.3596	17.274
Q16851	UGPA	1.24761	0.0403543	18.4882	18.4075	18.9956	17.8332	17.854	18.4175	18.9333	18.5057	18.3147	18.854	18.7207	18.6609	18.3201	18.3456	19.2691	18.9998	18.2771	18.2524	18.8671	19.0086	18.4445	19.0398	19.0452	18.8698	19.2313
P52306	GDS1	1.23907	0.0391075	16.6094	16.5	17.3044	15.8665	16.8412	16.7152	16.7689	16.8893	16.768	16.6333	16.7737	17.0501	16.6962	16.5763	16.4338	17.4615	16.9192	16.7067	17.0799	16.736	17.4336	17.5191	17.4528	16.9095	17.1743
P47755	CAZA2	1.23665	0.00838398	18.0476	18.2879	18.7741	18.0947	18.6392	17.9636	18.6544	18.5439	18.5139	18.6844	18.8189	18.8068	18.3719	18.43	19.0728	18.5115	19.0423	18.8149	18.757	18.6178	18.526	19.106	18.8369	18.8307	18.8554
P17858	PFKAL	1.23599	0.0400332	17.2597	16.8549	17.2777	16.6833	16.9833	16.6018	16.9328	17.7724	16.9051	16.8654	16.0899	17.2223	17.6595	17.4629	17.5048	16.8942	17.3731	16.9474	17.3182	17.2857	17.3755	17.4047	17.5788	17.3827	17.2397
Q13557	KCC2D	1.23541	0.0397878	17.0186	17.5459	17.2048	17.4872	17.274	17.1094	17.3485	17.1078	17.072	17.1756	17.3729	17.132	17.2154	17.2419	17.5367	18.0273	17.8536	16.9616	17.4816	17.0646	18.0396	18.4727	17.4739	17.3977	16.9373
P63010	AP2B1	1.23509	0.0479756	17.989	17.2102	17.8288	17.4389	17.8284	16.6987	17.8834	18.058	18.1201	18.3374	17.291	18.0372	17.8152	18.0476	18.2993	18.383	18.0229	17.7816	18.0097	17.8264	17.7338	18.4713	17.9319	17.9427	18.0081
Q14204	DYHC1	1.23468	0.00405415	18.796	18.5157	18.8217	18.3327	18.6747	18.5349	18.6867	18.9079	18.6487	18.4533	18.3566	18.9668	19.2683	19.1748	18.9876	19.1038	18.9378	18.937	18.8577	18.6407	18.9135	19.3858	19.182	18.732	19.0714
Q9UL25	RAB21	1.23216	0.0168457	17.1113	16.9153	16.8241	16.6658	16.8874	16.6147	17.216	16.9734	16.5764	16.9163	16.2814	16.89	17.1269	16.6781	17.0777	16.7866	17.37	17.2168	17.1703	16.5695	17.4432	17.3402	17.5172	17.0589	17.5385
Q53GQ0	DHB12	1.22519	0.0160787	16.6307	17.6284	17.2556	17.5528	17.1306	17.0229	17.0524	17.2414	16.9773	16.9305	17.4421	17.3256	17.3968	17.7171	17.6682	17.1987	17.4568	17.1572	17.6579	17.2689	17.2083	17.8838	17.7349	17.1275	17.8251
Q14203	DCTN1	1.22004	0.0362602	17.2683	16.6835	17.6837	16.7537	17.4009	16.8198	17.4877	16.9961	17.2465	17.2985	17.7161	17.7228	17.3647	17.1062	18.0688	17.3902	17.7193	17.4779	17.3566	17.4106	17.5663	17.9777	17.6317	17.6334	17.2817
Q9Y3I0	RTCB	1.20633	0.0244146	17.7782	17.2454	17.6824	17.3481	17.1923	17.2655	17.477	17.3478	17.7412	17.5119	18.233	17.2663	17.7724	17.3018	18.029	17.8979	17.774	17.8098	17.6656	17.6413	18.1182	18.1473	18.0318	17.5621	17.6025
P45974	UBP5	1.19796	0.0201748	18.0966	17.7745	18.0492	18.0753	18.2352	17.6531	18.458	18.2603	18.1411	18.3795	18.7489	18.3527	18.2633	18.5916	18.5828	18.3894	18.4487	18.3895	17.9591	18.4391	18.4455	18.7825	18.7594	18.5091	18.1267
Q00688	FKBP3	1.19195	0.0434	17.5001	16.7418	17.7908	17.0602	17.1736	16.8593	17.2166	17.0346	17.3208	17.0275	17.3102	17.3618	17.8563	17.307	17.6424	17.4731	17.4593	17.5025	17.79	17.1094	17.7536	17.8283	17.0787	17.3609	17.7378
P13861	KAP2	1.18674	0.0473228	16.1734	16.9629	16.4129	17.008	16.4495	16.3956	16.7464	16.6173	16.4427	16.1578	16.8659	16.5742	16.4686	17.1559	17.222	16.7972	16.9856	16.6002	16.5638	16.4115	16.9738	17.2982	16.3801	16.5532	16.7379
Q9UHD8	40057	1.18283	0.0409449	18.3964	19.3726	18.4762	18.5629	18.4562	18.5302	18.3265	18.3082	18.3533	18.4466	17.997	18.3314	18.7523	18.1697	19.0559	18.7469	18.6968	18.9839	18.6839	18.6495	18.8033	18.5495	18.8942	18.8549	18.6428
P53621	COPA	1.1438	0.036146	18.341	18.0053	18.1449	17.6689	18.1206	18.2768	18.1655	18.2395	18.1757	18.0562	17.9438	18.2451	18.5494	17.9383	18.2774	18.4725	18.2623	18.5268	18.4766	18.195	18.4784	18.1807	18.6134	18.0512	18.6369
Q07812	BAX	0.818787	0.029755	17.6813	18.0951	17.3276	17.3713	18.1119	18.3592	17.814	18.0722	17.7963	17.7962	17.8969	17.866	17.641	17.278	17.9133	17.5635	17.593	17.3197	17.5492	17.7517	16.824	17.7861	17.2848	18.0466	17.6249
P07954	FUMH	0.81839	0.0216098	19.1615	18.07	19.0287	18.6555	18.5414	18.6246	18.2887	18.3112	18.7642	18.6552	18.3803	18.5662	18.6441	17.6309	18.2498	18.2808	18.4183	18.2836	18.8235	18.3091	18.549	17.9839	18.4589	18.312	18.3304
Q9Y265	RUVB1	0.81681	0.043475	17.7275	17.2319	17.5321	18.0084	17.6009	17.5035	17.1736	17.0906	17.0838	17.4799	18.1715	17.322	17.3635	16.4561	17.7675	17.0092	17.2073	17.465	17.1026	17.2337	17.2798	16.9835	17.4722	17.4926	16.8327
Q9H910	JUPI2	0.786339	0.044499	17.0191	16.3553	16.8419	16.0524	16.2257	16.3987	16.6119	16.2591	16.7125	16.3183	16.0713	16.3904	17.3799	15.4365	16.4578	16.6622	15.7547	16.1151	16.1098	16.5387	16.7138	16.4749	15.6792	16.2865	15.7355
P08238	HS90B	0.768216	0.00849356	21.5588	21.4384	20.9642	22.0674	21.1464	21.7453	20.8715	20.9326	21.0982	20.9497	21.3092	21.3776	20.8108	20.938	21.4006	20.6372	20.8454	21.1417	20.9037	21.0327	20.9114	20.3157	20.8182	20.8548	20.6541
P11142	HSP7C	0.758058	0.0166844	21.2161	21.5621	20.7737	22.4898	21.1272	21.9162	20.8835	21.4097	20.9984	21.0826	21.0516	21.5589	21.2706	21.7002	20.839	20.9447	20.8498	20.7812	20.7911	20.668	21.0372	21.0804	20.8093	21.0049	20.7054
P53999	TCP4	0.75382	0.013318	18.6674	17.5353	17.3989	17.7012	17.458	17.6047	17.6602	17.2178	17.6918	17.1176	17.3536	17.4293	18.4769	16.8709	17.3034	17.3012	17.4293	17.1506	17.5924	16.73	17.5846	16.9988	17.5574	17.1493	17.1132
P37108	SRP14	0.749792	0.0357956	17.0096	16.737	16.9711	17.1507	16.6899	17.3946	16.557	17.1382	17.5413	17.2761	16.2933	17.0517	16.9801	16.3368	15.3583	17.6549	16.1749	16.8463	16.356	16.5025	16.8807	16.2556	16.808	16.5161	17.1313
Q04917	1433F	0.743703	0.00297742	18.6135	19.3681	18.8667	18.9504	18.3211	19.2772	18.2714	18.4133	18.5519	18.453	18.4254	18.491	18.7164	17.9893	18.5819	18.1972	17.9726	18.2887	18.4548	18.5341	17.6839	17.969	18.4872	18.4939	18.2697
Q92598	HS105	0.743448	0.0152167	17.3059	18.6039	17.0325	17.9921	17.7373	17.8076	17.7022	17.7044	17.6158	17.2023	17.0953	17.4134	18.3761	16.6673	17.1488	17.6332	16.8256	17.6559	17.2471	17.4549	17.365	17.3211	17.5176	17.1292	16.8298
P07355	ANXA2	0.7385	0.0488585	22.628	23.544	22.2977	24.19	22.8883	23.7082	22.505	23.0173	22.3922	22.5819	23.9714	22.5266	22.0982	22.7388	22.7365	22.2659	22.7827	21.9671	22.6697	22.624	22.3378	22.394	22.2556	22.6341	22.7447
P30050	RL12	0.737731	0.0246786	21.0481	20.3105	20.3626	20.5802	20.1729	20.3453	19.8564	20.2488	20.28	19.9393	19.2773	20.4507	19.2053	19.9502	19.7142	19.9597	20.0572	19.9686	19.8586	19.1176	18.9903	19.3877	20.3188	19.4346	19.8941
P67936	TPM4	0.737655	0.0316162	21.1155	22.0079	21.3813	21.5702	20.4977	21.5303	20.6963	21.1275	20.906	20.3472	20.2572	20.9282	21.9214	21.1193	20.7486	20.7903	20.6122	20.1576	20.6284	19.8526	20.9182	20.8095	21.0582	20.4909	20.734
Q01105	SET	0.736395	0.0304853	17.3708	17.691	17.5343	18.4685	17.548	18.4229	17.1595	16.6979	17.2622	17.5676	17.769	16.8671	17.7011	17.2367	17.2943	16.8529	16.4625	17.7124	17.043	17.3216	17.3451	16.1194	17.4279	17.2454	17.1583
Q12874	SF3A3	0.732908	0.0276949	17.4454	16.2485	16.6725	16.5359	16.8742	17.1688	16.8408	16.4465	16.4722	16.7918	17.071	16.7486	17.4266	15.173	16.6	16.2296	16.0526	16.9315	16.3153	16.6395	16.9421	15.6983	17.1467	16.7189	16.0894
Q92945	FUBP2	0.726575	0.0146383	18.0714	17.9387	17.8907	17.5125	17.8373	18.689	17.9468	17.2954	17.7715	17.6812	17.5504	17.6038	18.5584	16.7077	17.6184	17.6631	16.4245	17.7842	17.192	17.436	17.7124	17.0862	17.873	17.9806	17.4662
P07900-2	HS90A	0.723455	0.00408762	20.6044	21.1917	20.4724	21.8309	20.5409	21.4089	20.319	20.4238	20.3582	20.3718	20.3057	20.5215	20.83	20.5525	20.4233	20.2882	20.2995	20.3142	20.4086	20.1497	20.0882	20.0323	20.022	20.2107	20.0798
O95865	DDAH2	0.709713	0.0137022	17.1572	18.0574	16.8788	17.077	17.1379	17.9623	16.8179	17.1171	16.7612	17.0697	17.1857	17.6293	17.4491	16.5442	16.629	16.6573	17.0763	16.0407	16.027	17.2512	17.5219	17.5279	16.2463	16.8704	16.7184
Q9H9H4	VP37B	0.709005	0.0397933	15.6668	14.7555	14.7617	15.5676	14.7425	15.7034	15.0082	15.2242	14.9119	13.8231	14.0475	14.9301	14.7085	13.5169	14.7369	15.2945	14.7264	14.0196	14.6159	14.5995	14.1815	15.1099	14.5537	14.2438	13.3869
P14314	GLU2B	0.70742	0.00410497	18.2241	18.2767	17.0593	18.3441	17.4295	18.7968	17.5019	17.9373	17.8922	17.5343	17.9062	17.7568	18.0161	17.9032	17.1421	17.7756	17.58	17.0446	17.5981	17.402	16.8846	17.4098	17.1816	17.2811	17.5822
Q15233	NONO	0.706658	0.0304131	19.1175	18.6723	19.0223	18.6363	18.8413	19.3169	18.7505	18.6315	18.6624	18.4806	18.1972	18.4223	17.9406	16.4855	17.6077	18.8434	18.0708	18.9538	18.417	18.2685	18.2081	17.6987	18.8858	18.4711	18.1019
P35232	PHB	0.705726	0.0305872	18.544	18.3594	17.3379	18.4654	16.4347	18.0216	16.8308	17.4414	17.3226	17.3462	17.1319	17.8254	17.6363	17.0266	16.6016	17.3082	17.419	16.888	17.4624	17.2341	16.4373	16.8168	17.4846	16.6021	17.7913
P11021	BIP	0.698304	0.0308234	21.7041	22.745	20.8335	23.3519	21.857	22.861	21.656	21.6401	21.6003	22.1524	22.4192	21.6067	21.3674	22.3343	21.1881	21.2291	21.6429	21.2842	21.3519	21.8371	20.8558	21.341	21.3662	21.5696	21.5934
Q96AE4	FUBP1	0.697545	0.0343898	17.6917	17.8032	17.4429	17.9766	18.2923	18.8689	17.5555	17.3773	18.2381	18.0816	16.8733	17.9997	17.7678	16.1289	17.2742	18.2066	16.6683	18.189	16.9433	17.5865	17.6436	16.7032	17.9579	17.6326	16.9554
Q9UHX1	PUF60	0.69098	0.0250663	17.6519	16.9906	17.5233	17.8374	17.2673	17.3512	17.3555	16.8604	17.2678	17.0933	17.109	16.9892	17.6217	14.8199	16.9404	17.3777	16.8369	17.337	17.2604	16.8183	17.3887	16.4564	16.9836	17.0577	15.9407
P11166	GTR1	0.683721	0.0372623	15.3329	15.5586	15.5973	16.1932	16.3309	16.5798	17.1697	15.7976	16.6045	16.6065	16.5773	15.9625	17.1469	16.2385	15.2014	16.0288	16.4062	15.205	16.0209	16.4285	16.1725	15.073	14.2842	15.8848	15.6658
P23284	PPIB	0.681692	0.046696	20.1648	20.5804	19.3626	20.1371	20.4064	21.2007	19.9676	19.8467	19.8007	21.639	21.2198	19.3347	20.0297	20.5841	19.9686	19.6969	20.2548	19.2465	19.5495	20.1205	19.6282	19.7672	18.2303	20.1052	19.6212
Q15056	IF4H	0.680939	0.0315195	18.9651	17.7647	18.091	17.9557	18.0941	18.9615	17.9916	18.0872	17.9216	18.1176	16.9146	17.7981	17.256	17.9348	17.3759	17.772	16.0513	17.4071	16.9929	18.3656	17.3374	17.6212	17.8854	17.9829	16.5458
P06733	ENOA	0.672269	0.0457594	21.1782	21.828	20.4036	22.4648	20.7797	22.0126	20.0242	21.3667	20.5231	21.1597	21.2441	21.0827	19.8064	21.9427	20.2821	20.3167	20.3007	20.2012	19.9057	20.3581	19.9258	20.7078	21.1229	20.6101	20.2581
Q13435	SF3B2	0.661436	0.00241752	17.2882	16.7287	17.1791	16.7344	16.9763	16.7098	16.769	16.2123	16.6223	16.7062	17.4001	16.6422	17.4633	14.9459	16.2545	16.5133	16.0182	16.7614	16.521	16.3749	16.8685	15.9496	16.3461	16.6807	16.1625
P62847	RS24	0.651872	0.0499781	16.5313	17.3372	15.9051	17.4596	15.6287	17.7095	15.7004	16.8421	16.394	15.817	16.3284	16.7989	17.5319	17.0826	14.4981	16.4301	15.821	15.3184	16.5697	15.514	16.3026	15.2165	16.5691	15.8574	16.7824
Q16186	ADRM1	0.649856	0.0294795	17.6208	17.1871	16.0592	15.5988	16.8861	17.0319	16.7159	16.768	16.4064	16.3298	15.1462	16.4476	17.3294	16.7582	15.1807	15.8457	15.3798	16.3952	16.3495	16.2036	16.3392	16.4079	14.6273	16.4545	15.5448
P40429	RL13A	0.646829	0.0361693	18.1096	17.9749	16.7433	17.8613	16.6527	17.8555	16.8528	15.9775	16.7978	17.274	17.5729	16.402	16.4231	15.6048	16.1982	15.8037	16.8727	17.0836	16.9694	16.9339	15.5995	15.4462	16.6767	17.2922	17.359
P49458	SRP09	0.64668	0.0169496	17.6537	17.3935	15.9245	16.7653	15.7396	17.8452	16.0328	16.7954	16.9281	15.8495	16.3567	16.4773	15.8613	16.6259	15.8719	16.0102	16.1477	15.4801	14.9771	15.9927	16.156	15.5901	16.17	15.8185	16.6498
P29401	TKT	0.639599	0.0442232	19.0883	19.6388	18.8573	20.3054	20.3405	20.2445	20.5129	20.032	20.3522	20.6244	20.7892	18.6758	19.3033	18.9191	17.9294	19.354	19.9831	18.1155	19.9347	20.3196	18.5432	19.1844	18.9293	20.2779	19.6322
Q13501	SQSTM	0.630948	0.0404092	17.73	17.5557	16.467	18.3846	16.1823	17.9094	17.2082	16.1397	16.9347	16.3812	16.409	15.4899	15.6776	16.5101	16.3132	16.6991	16.3445	15.1015	15.3446	16.4255	15.9215	17.2217	16.2283	15.9481	15.6328
P10606	COX5B	0.629732	0.028013	16.0503	15.6274	15.7447	16.4483	16.5262	16.6863	16.0257	14.9945	15.8176	15.6167	17.0802	15.2771	16.2258	14.4661	15.5065	15.3645	15.819	15.3667	15.681	16.0281	16.0195	15.1058	13.1454	16.0835	15.5192
Q9BVP2	GNL3	0.621081	0.0462871	13.6826	14.9244	15.0401	16.4908	14.6812	15.0668	14.0147	14.2264	14.4456	14.1381	16.0135	13.7954	15.5605	13.9652	13.9942	14.3283	12.6661	14.5233	14.3946	14.1045	15.503	12.8561	14.7939	14.0369	13.8929
P35520	CBS	0.593772	0.0381329	15.2275	15.9121	14.641	14.4946	14.6587	13.9319	14.0044	15.2392	16.7951	16.3204	15.1972	14.5135	16.9062	14.5975	14.296	15.6779	13.3053	15.0414	13.6539	14.9167	14.7684	14.3392	14.9993	13.8212	14.1821
Q15654	TRIP6	0.582716	7.09055e-05	16.8908	16.9879	16.7847	17.4381	16.3398	17.1358	16.3639	16.3119	16.8809	16.4118	16.2843	16.3774	16.3988	15.6298	15.8287	16.3434	15.0216	16.0547	15.6694	16.495	15.8656	16.0849	15.3408	16.3369	15.924
P04792	HSPB1	0.57902	0.0252924	18.3551	20.2601	18.4208	20.5355	18.5355	20.0342	18.2675	19.2687	18.3904	18.0595	17.3582	18.5587	18.992	19.3191	17.8771	19.0405	17.9527	16.8565	17.9706	17.8467	17.6285	18.4477	18.5886	17.5391	17.6605
P19022	CADH2	0.576699	0.00465865	16.5763	15.4075	15.6408	15.2153	15.2397	16.0766	15.6562	15.2172	15.9709	15.8077	15.349	15.0592	14.2663	14.9304	13.6211	14.9489	14.3156	14.6532	14.1439	14.6783	15.3379	15.3693	15.7407	13.4984	15.2171
P23246	SFPQ	0.55814	0.0105266	18.5998	18.7033	18.1228	19.2521	17.7105	19.3213	17.8894	18.1447	18.4425	17.7709	16.1122	17.8829	18.545	16.0931	16.6079	18.4841	17.4278	17.9304	17.5638	16.7432	17.5916	16.8411	18.1282	17.2371	17.5615
P28347	TEAD1	0.549172	0.0363538	12.6399	14.0861	15.6765	13.163	13.3247	13.8055	13.6463	13.0922	13.9277	13.3134	16.1111	15.2339	15.2255	14.1048	14.3736	13.5641	13.0192	11.4275	13.6452	13.5819	13.6108	13.3318	12.5206	12.4343	13.1602
P62269	RS18	0.543567	0.00588518	18.4869	18.9061	17.4266	20.1881	18.2054	19.1341	17.4868	17.9889	17.6432	18.536	17.4164	17.8964	17.7096	17.7323	16.63	16.8657	16.7773	17.7726	17.8456	17.542	17.9818	17.1941	16.145	17.7724	17.9794
P08758	ANXA5	0.531486	0.00224714	19.5099	21.367	19.8001	21.9676	20.2926	21.7388	20.3278	20.3324	20.1483	21.1747	20.2877	20.2388	20.3825	20.464	19.8741	19.1727	19.8395	19.0266	19.5062	19.6452	19.3545	19.1949	19.5411	20.9717	19.4526
Q01650	LAT1	0.52585	0.00533421	16.4969	16.4151	16.8094	16.1347	15.9641	17.3587	16.6467	16.827	17.3431	16.7422	15.9047	16.312	16.8258	14.5004	15.4655	16.8975	15.0355	15.0308	15.3803	16.3793	16.6436	14.8669	14.2639	16.5822	17.0085
Q96S52	PIGS	0.525422	0.00807254	16.8177	14.4522	14.4216	16.0412	15.5836	15.644	15.2283	15.4797	15.1528	16.2367	16.0703	15.1431	15.6373	15.4843	14.1358	12.9718	15.0165	15.1672	14.24	14.4523	15.399	12.8553	15.0314	15.5666	14.9151
Q9Y314	NOSIP	0.520181	0.0168395	16.3085	13.6798	14.3124	14.3733	13.7406	16.3274	14.8906	14.3983	15.1634	13.7536	12.962	15.9254	14.9576	12.8522	14.3811	14.9265	13.5188	13.8487	13.2468	13.9813	14.5112	12.8068	13.9824	12.6071	14.1388
P37837	TALDO	0.509642	0.00429161	17.7305	18.0607	16.906	17.5736	17.6398	18.806	17.6276	18.0266	17.4778	17.1823	17.7381	17.1034	17.1511	17.2196	16.2906	17.3462	17.3564	15.9417	17.4346	17.3432	16.3619	16.739	13.9516	16.8135	16.9387
P62241	RS8	0.506027	0.00547709	19.076	18.7019	16.6246	18.6488	17.9229	19.093	17.2695	18.1433	17.9961	18.9062	18.7693	18.4951	17.0833	18.5529	15.6669	17.6073	17.4613	17.1701	17.4913	17.1301	16.0539	16.4861	17.8168	17.5778	17.7128
Q16777	H2A2C	0.503125	0.0455607	18.6887	21.038	20.0048	20.09	18.6387	21.5733	18.8163	18.9298	18.9994	17.7862	17.973	19.7849	22.1074	17.8462	17.9627	18.4934	17.7453	19.4387	19.0296	18.2541	20.5267	17.5141	19.8616	17.8891	18.4054
P62753	RS6	0.502236	0.000179991	19.3082	19.5522	18.4785	19.4031	18.2624	19.5639	18.0583	18.5995	17.7841	18.9763	18.6636	19.0222	20.0748	18.5205	17.6913	18.3559	17.3441	18.0568	17.7638	17.6498	18.4438	17.7951	18.2493	17.5351	17.5152
P04439	HLAA	0.501862	0.0149834	17.5871	17.6467	17.8032	17.9827	18.3151	18.4428	18.5198	16.8165	18.0536	18.3416	19.1919	16.3233	19.3944	16.1467	17.64	17.5355	17.0553	16.7764	18.4431	17.7324	16.0017	16.6658	14.7239	18.0736	17.6565
P16403	H12	0.489049	0.0379638	18.7658	19.5935	18.9894	18.0199	19.3279	20.4371	18.447	17.9898	18.6365	17.8334	19.4032	18.1972	20.2014	14.743	17.621	19.1522	17.0296	18.9127	18.7285	18.9817	19.6132	16.2572	16.6496	18.4965	18.3626
Q9BUJ2	HNRL1	0.480434	0.0146964	14.3785	15.0573	16.0652	16.0158	16.3125	17.4913	16.1221	16.1953	16.311	15.8431	16.6554	14.436	16.1729	13.8257	13.3676	15.5697	15.4733	14.8156	15.2128	16.3999	15.6037	13.3005	13.2203	15.8564	15.7924
P09669	COX6C	0.472498	0.0152911	15.2729	15.2735	14.594	15.2991	15.8291	16.9538	15.6956	14.9121	16.467	16.4617	16.8821	14.1749	15.0019	13.7774	13.3149	14.055	15.823	13.469	15.3667	15.8787	14.4077	13.9975	12.5631	16.1823	15.4017
O75891	AL1L1	0.45735	0.0454831	12.2424	15.4422	13.9712	13.8544	14.2286	16.0824	12.5715	15.1759	15.94	15.6457	16.644	14.7122	15.5388	11.5498	13.7403	15.8683	13.7819	12.6376	13.2952	14.3014	15.6957	12.2204	13.2393	14.6927	12.71
P0DMV9	HS71B	0.447652	0.0252767	18.7598	22.3222	18.734	22.7457	20.5855	22.9549	20.492	19.5104	18.7498	18.887	18.1496	18.9984	19.4629	19.2417	19.0647	19.0447	18.8288	18.8841	18.8062	18.4756	18.8754	19.0765	18.9266	18.5796	18.6069
P45973	CBX5	0.443778	0.0111488	16.5515	15.0743	16.5534	14.9891	14.7632	16.6454	15.4136	15.2723	16.499	14.5917	15.3207	15.2518	16.4164	11.2924	14.0217	16.811	14.5326	14.8182	15.2803	14.5396	15.6055	13.547	14.2241	14.3232	14.6399
Q13541	4EBP1	0.438905	0.0352095	16.0454	16.4594	15.8758	11.2683	15.8468	15.6235	14.6521	16.4072	15.6768	15.6057	13.9798	16.5488	16.7593	15.6519	14.1858	15.5785	12.4201	13.8433	14.587	15.234	12.9944	13.8002	12.7736	15.7401	14.2414
P0CG35	TB15B	0.429854	0.0202932	13.1572	13.8387	13.4684	14.9241	12.9216	14.7069	15.469	13.1081	15.8025	15.3852	12.6423	13.4671	16.9632	11.9681	12.1123	14.6076	12.3061	13.4942	12.5541	13.8979	15.253	12.8194	11.748	13.2431	12.937
Q7Z5L9	I2BP2	0.424304	0.0199517	16.2144	12.7703	15.2982	13.3183	15.9645	15.3186	15.3383	13.4337	14.6776	14.4217	14.3579	13.6747	15.2892	11.4468	12.0374	11.6691	12.799	12.5194	13.3277	14.331	15.0209	13.7582	14.4676	15.992	13.2449
P62899	RL31	0.416195	0.0471726	18.225	18.5824	18.1311	20.5191	15.9061	19.2509	17.7179	18.3172	17.6466	14.9586	16.4194	18.0549	16.2994	18.7299	13.4985	17.5103	16.3953	16.3205	17.7277	17.9319	16.6948	16.6662	14.6712	16.4611	14.5507
Q6GPH4	XAF1	0.413122	0.0439582	12.6425	18.1887	17.2024	14.7149	12.9899	14.5428	13.4049	13.122	13.5694	13.5152	13.1698	13.475	17.5641	14.1288	14.1859	12.2047	13.5593	12.4489	13.1106	13.4942	14.3301	12.7659	11.6585	13.4542	12.9868
Q9HD15	SRA1	0.410954	0.0148933	15.6416	16.7106	15.0521	17.2249	12.8214	16.6962	13.9712	14.5092	15.6249	15.1939	13.7323	15.2315	16.1266	11.6871	12.6179	15.6773	13.0517	13.301	15.179	14.4065	14.2214	14.8152	14.6167	13.7393	14.5558
P21266	GSTM3	0.40571	0.016883	13.574	15.8531	16.6673	15.4988	14.5619	16.5153	16.4387	16.7494	14.3685	15.0985	16.4085	15.9192	12.8597	17.4871	15.5252	13.393	14.1642	14.5135	13.9187	13.727	13.6304	12.7321	13.6842	13.344	13.3518
Q04837	SSBP	0.396183	0.00915525	14.7179	16.0137	13.7723	14.1581	14.4141	13.7169	15.2456	16.0564	15.854	13.4272	13.6332	13.341	12.6255	14.1737	12.5726	12.222	12.7413	11.794	13.8585	13.9736	13.3788	10.5965	12.5059	15.1928	13.5543
Q8WXF1	PSPC1	0.3729	0.00128884	16.3801	15.1271	15.7605	16.9166	14.2938	16.7124	14.3069	16.3083	15.705	15.1529	13.6427	16.3476	15.6136	12.8399	12.3718	15.4237	14.473	13.6648	14.6529	15.0634	14.173	14.0329	15.1805	13.5555	14.1994
P35659	DEK	0.363589	0.031598	16.7114	17.4808	14.5674	14.8271	12.6422	17.2897	14.0399	15.9734	14.2811	13.9014	14.4251	15.8286	11.2312	13.7842	14.0003	16.1664	13.4821	11.596	12.137	14.451	11.7343	14.0366	13.5073	11.9631	13.9643
Q14151	SAFB2	0.356961	0.031037	16.9188	13.5837	11.9358	12.6597	16.134	16.3414	10.9313	12.9786	12.816	12.6541	12.878	12.0411	14.2403	12.6777	12.5689	11.7153	12.1449	9.42748	11.302	13.1686	11.064	13.657	13.0306	13.5876	10.3876
P20645	MPRD	0.356371	0.00228939	16.9197	16.4559	16.5627	13.9622	16.4085	14.9953	16.4644	14.9369	16.2373	16.4705	16.7128	15.1909	14.7042	14.63	14.668	13.9093	11.993	14.68	13.5348	14.6741	13.8691	14.4036	16.3942	16.2925	13.262
Q99879	H2B1M	0.353002	0.000322537	17.0651	19.8337	18.4293	19.9799	18.8823	20.1691	19.0122	18.848	19.5449	18.5431	20.0077	19.4709	18.4052	17.3348	15.8149	17.1425	16.7926	18.2102	18.2953	18.9952	18.1226	16.6287	17.3201	18.4163	17.9998
P63173	RL38	0.344272	0.00727445	15.8667	16.9339	13.5928	17.7711	15.1005	17.7764	13.8678	16.374	15.3832	16.6117	15.5839	16.3057	14.74	16.9586	12.3103	14.8558	13.6677	12.776	14.995	14.007	13.6092	14.2244	13.3935	15.5673	15.2433
Q4V9L6	TM119	0.343138	0.0130305	13.7429	17.4092	17.1516	14.7719	17.8379	16.6686	17.0841	16.3308	17.9009	17.4431	17.7562	13.9281	16.9893	12.0588	14.7456	16.7671	14.9269	15.3246	15.3071	15.312	15.922	12.494	15.2915	16.5748	15.2328
P68431	H31	0.342451	0.0351617	17.839	21.5287	19.1888	20.5295	21.4511	23.2915	21.1573	19.8059	20.6193	19.8796	21.9477	17.703	19.3731	15.8968	16.8167	17.8655	20.185	18.0733	20.9906	21.0719	18.6913	16.042	19.369	20.5215	19.9069
P28161	GSTM2	0.340827	0.0055237	17.2591	18.1636	14.6805	18.3923	14.3938	18.4525	14.3279	17.9748	16.7315	14.9218	17.4937	17.7599	15.9417	15.186	16.3619	15.3256	14.251	15.3157	14.8049	13.8728	13.8845	15.7586	15.375	15.3958	15.6732
O75223	GGCT	0.33948	0.0485982	16.4852	16.4692	16.0349	14.7103	11.9324	17.3287	18.2601	16.8551	18.4869	17.3578	16.9331	17.2035	15.3755	17.1921	17.8208	15.9854	13.5666	16.4559	12.1994	15.1596	12.3469	15.9556	12.585	12.8094	16.2348
P62995	TRA2B	0.333912	0.0185106	13.2561	17.2073	16.1335	17.1092	12.8595	16.4196	13.4724	15.3247	14.9735	13.4071	12.9194	15.4085	17.2226	13.8858	12.565	15.9232	13.2192	11.5903	15.2628	12.2123	13.865	12.1541	15.1251	12.3373	13.5291
Q14847	LASP1	0.317459	0.019387	19.3775	19.0079	18.1628	19.9999	17.2609	20.5429	18.3015	18.5948	18.3052	17.4389	15.7417	18.3459	17.4477	19.9993	17.0153	17.6859	14.201	16.8994	17.1053	17.5371	13.9044	18.844	13.2686	16.7307	17.1241
P17931	LEG3	0.308692	0.0162039	16.7704	17.4797	13.578	18.6733	16.6096	17.7541	14.3214	16.6982	15.1218	17.6429	13.5994	16.0235	14.1501	17.5417	12.3702	13.9752	14.4182	12.6263	14.203	12.4838	14.5622	13.5821	15.4699	16.2031	14.605
P10412	H14	0.290019	0.0143724	15.6733	18.6146	17.1245	18.2538	15.8632	19.9014	15.9278	15.4896	13.8166	13.8127	16.1107	18.2565	18.8177	14.5902	14.7455	14.5726	13.641	17.4694	13.9928	15.5118	16.5788	12.6967	13.8979	16.5409	15.2524
P61604	CH10	0.283052	0.0241285	17.5337	18.2006	16.1814	20.0347	17.8347	18.2883	16.4996	17.2087	16.93	19.6578	19.6393	18.0945	15.1519	18.2029	16.7707	12.1029	17.431	17.4007	17.2403	16.9927	11.616	16.4393	13.2155	17.2993	16.9045
P83916	CBX1	0.27868	0.00570335	13.9306	17.5597	17.9008	15.5067	17.3209	18.243	15.9327	15.3801	16.5511	17.1051	16.9254	16.0563	17.9616	15.173	12.8288	11.0018	14.8556	15.3597	16.02	15.8262	15.6651	12.6363	15.0701	15.9915	17.1819
O14879	IFIT3	0.275387	0.0213781	15.6066	15.7233	15.3987	14.9445	14.0427	12.3492	15.3919	12.0843	11.2409	12.425	12.4667	15.0537	19.9805	16.1519	12.2933	11.245	11.8632	12.7579	12.5641	12.2268	11.6532	11.8843	11.8844	12.7565	12.7395
P17066	HSP76	0.263322	0.00289241	20.004	21.2963	17.6125	21.042	17.9553	21.0888	18.3476	19.9339	19.4816	17.6511	17.7103	19.1266	17.7021	19.5775	15.8149	18.3581	14.4075	16.7357	18.7026	16.7428	15.7878	17.6491	17.0058	17.3026	18.6162
P42766	RL35	0.25491	0.00148286	15.2977	17.3368	14.8577	17.176	15.7295	18.0608	15.578	14.3292	14.6539	16.5008	16.8452	15.1954	16.5171	16.1122	12.6388	12.8125	14.9391	12.6551	15.4149	14.7002	14.2317	12.7709	11.1637	15.5926	15.3773
P20591	MX1	0.227061	0.0354479	10.9541	15.5172	11.0379	12.33	11.6311	12.481	16.0236	11.058	11.0802	10.4756	11.1652	12.2097	21.5164	11.5017	10.2935	10.799	12.2781	10.0366	8.15644	9.11507	11.8025	11.4378	10.9552	11.2335	11.3215

## Sheet: Table S2
Canonical Pathways predicted to be altered in ONE cells from BD patients (proteomic)
Canonical Pathways	-log(p-value)	Ratio	z-score	Molecules
EIF2 Signaling	7.17	0.0802	-0.302	EIF2AK4,EIF2B3,EIF3J,EIF4A2,EIF4G3,HSPA5,MAPK1,RPL11,RPL12,RPL13A,RPL31,RPL35,RPL38,RPS18,RPS24,RPS6,RPS8
Protein Ubiquitination Pathway	7.04	0.0704		BIRC6,DNAJB6,DNAJC10,DNAJC13,HLA-A,HSP90AA1,HSP90AB1,HSPA1A/HSPA1B,HSPA5,HSPA6,HSPA8,HSPB1,HSPE1,HSPH1,PSMD7,SMURF2,STUB1,UCHL5,USP5
Regulation of eIF4 and p70S6K Signaling	6.77	0.0857	0	EIF2B3,EIF3J,EIF4A2,EIF4EBP1,EIF4G3,ITGA5,ITGA6,MAPK1,MAPK14,PAIP2,PPP2R2A,RPS18,RPS24,RPS6,RPS8
Aldosterone Signaling in Epithelial Cells	6.47	0.0875		DNAJB6,DNAJC10,DNAJC13,HSP90AA1,HSP90AB1,HSPA1A/HSPA1B,HSPA5,HSPA6,HSPA8,HSPB1,HSPE1,HSPH1,MAPK1,PLCB3
Insulin Secretion Signaling Pathway	6.42	0.0674	2.668	CACNA2D1,CAMK2B,CAMK2D,EIF2B3,EIF4A2,EIF4EBP1,EIF4G3,GOSR1,MAPK1,MAPK14,NSF,PLCB3,PRKACB,PRKAR2A,SLC2A1,SPCS2,SRP14,SRP9
BAG2 Signaling Pathway	6.15	0.123	-2.333	ANXA2,HSP90AA1,HSPA1A/HSPA1B,HSPA5,HSPA6,HSPA8,MAPK1,MAPK14,PSMD7,STUB1
Phagosome Maturation	5.25	0.0805		ATP6V1H,CTSL,DYNC1H1,DYNC1LI2,GOSR1,HLA-A,LAMP2,M6PR,NSF,TUBB2A,VPS16,VPS37B
Dilated Cardiomyopathy Signaling Pathway	4.54	0.0743	1.265	ATP2A2,BAX,CACNA2D1,CAMK2B,CAMK2D,CNN1,MAPK1,MAPK14,MYL9,PRKACB,PRKAR2A
Xenobiotic Metabolism PXR Signaling Pathway	4.52	0.0682	0	ALDH1L1,CAMK2B,CAMK2D,GSTM2,GSTM3,HS2ST1,HSP90AA1,HSP90AB1,PPP1R11,PRKACB,PRKAR2A,SRA1
Huntington's Disease Signaling	4.31	0.054	1.342	BAX,CAPNS1,DCTN1,DNM1L,GOSR1,HSPA1A/HSPA1B,HSPA5,HSPA6,HSPA8,MAPK1,NSF,PLCB3,PSMD7,RASA1,SDHA
Role of PKR in Interferon Induction and Antiviral Response	4.25	0.0758	2.828	BAX,HSP90AA1,HSP90AB1,HSPA1A/HSPA1B,HSPA5,HSPA6,HSPA8,MAPK1,MAPK14,NLRP10
Unfolded protein response	4.02	0.0899	-2	DNAJB6,DNAJC10,DNAJC13,HSPA1A/HSPA1B,HSPA5,HSPA6,HSPA8,HSPH1
HIF1α Signaling	3.9	0.0588	1.155	CAMK2B,CAMK2D,EIF4EBP1,HSP90AA1,HSPA1A/HSPA1B,HSPA5,HSPA6,HSPA8,MAPK1,RPS6,SLC2A1,STUB1
Calcium Signaling	3.79	0.0571	2.646	ASPH,ATP2A2,CACNA2D1,CAMK2B,CAMK2D,LETM1,MAPK1,MCU,MYL9,PRKACB,PRKAR2A,TPM4
AMPK Signaling	3.77	0.0535	1	AK1,EIF4EBP1,FASN,GYS1,MAPK1,MAPK14,PFKL,PFKM,PPP2R2A,PRKACB,PRKAR2A,SLC2A1,STIM1
Synaptogenesis Signaling Pathway	3.75	0.0481	2.138	AP2B1,ARPC1B,CACNA2D1,CAMK2B,CAMK2D,CDH2,EIF4EBP1,FARP1,GOSR1,HSPA8,MAPK1,MAPK14,NSF,PRKACB,PRKAR2A
eNOS Signaling	3.74	0.0658	2.121	HSP90AA1,HSP90AB1,HSPA1A/HSPA1B,HSPA5,HSPA6,HSPA8,NOSIP,PRKACB,PRKAR2A,STUB1
Autophagy	3.73	0.0563	2.111	ARL8B,ATG7,BIRC6,LAMP2,MAPK1,OPTN,PPP2R2A,PRKACB,PRKAR2A,SLC7A5,SQSTM1,VPS16
SNARE Signaling Pathway	3.53	0.0682	2.333	CACNA2D1,CAMK2B,CAMK2D,GOSR1,HSPA8,MYL9,NSF,PRKACB,PRKAR2A
Insulin Receptor Signaling	3.43	0.0662	0.707	ACLY,EIF2B3,EIF4EBP1,GYS1,MAPK1,PPP1R11,PRKACB,PRKAR2A,PTPN1
Nitric Oxide Signaling in the Cardiovascular System	3.28	0.0702	0.378	ATP2A2,CACNA2D1,HSP90AA1,HSP90AB1,MAPK1,PDE1C,PRKACB,PRKAR2A
Pyroptosis Signaling Pathway	3.2	0.0778	0.378	BAX,MAPK1,MAPK14,NEK7,NLRP10,PRKACB,PRKAR2A
Aryl Hydrocarbon Receptor Signaling	3.19	0.0612	2.236	ALDH1L1,BAX,CDKN2A,GSTM2,GSTM3,HSP90AA1,HSP90AB1,HSPB1,MAPK1
NRF2-mediated Oxidative Stress Response	3.18	0.0521	0	DNAJB6,DNAJC10,DNAJC13,GSTM2,GSTM3,HSP90AA1,HSP90AB1,MAPK1,MAPK14,PPIB,SQSTM1
ERK/MAPK Signaling	3.11	0.0512	1	EIF4EBP1,HSPB1,ITGA5,ITGA6,MAPK1,PPP1R11,PPP2R2A,PRKACB,PRKAR2A,PTK2,YWHAH
RHOA Signaling	3.09	0.0656	2.828	ARHGEF12,ARPC1B,CFL2,KTN1,MYL9,PTK2,SEPTIN8,SEPTIN9
Estrogen Receptor Signaling	3.07	0.0399	2.309	CACNA2D1,CFL2,EIF2B3,EIF4EBP1,HSP90AA1,HSP90AB1,IGF2R,MAPK1,MCU,MYL9,PLCB3,PRKACB,PRKAR2A,SDHA,SRA1,UQCRFS1
Melatonin Signaling	3.03	0.0857	0.816	CAMK2B,CAMK2D,MAPK1,PLCB3,PRKACB,PRKAR2A
PFKFB4 Signaling Pathway	2.99	0.104	1.342	MAPK1,PFKM,PRKACB,PRKAR2A,TKT
Ferroptosis Signaling Pathway	2.97	0.063	1.89	ARF1,CARS1,CBS/LOC102724560,H2AC20,HSPB1,MAPK1,SQSTM1,VDAC2
Amyloid Processing	2.91	0.1		CAPNS1,MAPK1,MAPK14,PRKACB,PRKAR2A
Signaling by Rho Family GTPases	2.89	0.0453	2.53	ARHGEF12,ARPC1B,CDH2,CFL2,IQGAP1,ITGA5,ITGA6,MAPK1,MYL9,PTK2,SEPTIN8,SEPTIN9
Chemokine Signaling	2.82	0.0779	2.449	CAMK2B,CAMK2D,MAPK1,MAPK14,PLCB3,PTK2
Glutathione Redox Reactions II	2.82	0.5		GLRX,TXNDC12
Xenobiotic Metabolism Signaling	2.8	0.0443		ALDH1L1,CAMK2B,CAMK2D,GSTM2,GSTM3,HS2ST1,HSP90AA1,HSP90AB1,MAPK1,MAPK14,PPP2R2A,SRA1
Paxillin Signaling	2.78	0.066	2.449	ARF1,GIT2,ITGA5,ITGA6,MAPK1,MAPK14,PTK2
mTOR Signaling	2.74	0.049	-1	EIF3J,EIF4A2,EIF4EBP1,EIF4G3,MAPK1,PPP2R2A,RPS18,RPS24,RPS6,RPS8
Reelin Signaling in Neurons	2.74	0.058	1.89	ARHGEF12,ARPC1B,CAMK2B,CAMK2D,CDH2,ITGA5,MAPK1,PAFAH1B2
Xenobiotic Metabolism CAR Signaling Pathway	2.73	0.0526	-1.667	ALDH1L1,GSTM2,GSTM3,HS2ST1,HSP90AA1,HSP90AB1,MAPK1,PPP2R2A,SRA1
Protein Kinase A Signaling	2.71	0.0381	0.535	CAMK2B,CAMK2D,GYS1,H1-2,H1-4,MAPK1,MYL9,PDE1C,PLCB3,PPP1R11,PRKACB,PRKAR2A,PTK2,PTPN1,YWHAH
CLEAR Signaling Pathway	2.67	0.0427	0	ATP6V1H,GAA,IGF2R,LAMTOR5,M6PR,MAPK1,MAPK14,PPP2R2A,RRAGC,SEH1L,STUB1,YWHAH
CDK5 Signaling	2.62	0.0619	0	ITGA6,MAPK1,MAPK14,PPP1R11,PPP2R2A,PRKACB,PRKAR2A
Granzyme A Signaling	2.62	0.176		H1-2,H1-4,SET
Semaphorin Neuronal Repulsive Signaling Pathway	2.61	0.0552	-0.707	ARHGEF12,CFL2,FARP1,ITGA5,ITGA6,MYL9,PRKACB,PRKAR2A
tRNA Charging	2.5	0.105	2	CARS1,FARSA,LARS1,VARS1
GNRH Signaling	2.44	0.0476	2.828	CACNA2D1,CAMK2B,CAMK2D,MAPK1,MAPK14,PLCB3,PRKACB,PRKAR2A,PTK2
Epithelial Adherens Junction Signaling	2.43	0.0516	-0.707	ARPC1B,CDH2,CFL2,FRMD6,IQGAP1,NOTCH2,PPP2R2A,YWHAH
Pentose Phosphate Pathway (Non-oxidative Branch)	2.43	0.333		TALDO1,TKT
Synaptic Long Term Potentiation	2.32	0.0547	1.89	CAMK2B,CAMK2D,MAPK1,PLCB3,PPP1R11,PRKACB,PRKAR2A
PI3K/AKT Signaling	2.32	0.0457	-0.378	EIF4EBP1,GYS1,HSP90AA1,HSP90AB1,ITGA5,ITGA6,MAPK1,PPP2R2A,YWHAH
TCA Cycle II (Eukaryotic)	2.29	0.136		FH,MDH1,SDHA
Glycogen Biosynthesis II (from UDP-D-Glucose)	2.29	0.286		GYS1,UGP2
Germ Cell-Sertoli Cell Junction Signaling	2.25	0.0482		CDH2,CFL2,IQGAP1,ITGA6,MAPK1,MAPK14,PTK2,TUBB2A
Neuropathic Pain Signaling In Dorsal Horn Neurons	2.25	0.06	2.449	CAMK2B,CAMK2D,MAPK1,PLCB3,PRKACB,PRKAR2A
Cardiac Hypertrophy Signaling (Enhanced)	2.24	0.0321	2.84	ATP2A2,CACNA2D1,CAMK2B,CAMK2D,EIF2B3,EIF4EBP1,HSPB1,ITGA5,ITGA6,MAPK1,MAPK14,PDE1C,PLCB3,PRKACB,PRKAR2A,PTK2,RPS6
Integrin Signaling	2.21	0.0439	1.667	ARF1,ARPC1B,CAPNS1,ITGA5,ITGA6,MAPK1,MYL9,PARVB,PTK2
IL-7 Signaling Pathway	2.19	0.0685	1.342	BAX,MAPK1,MAPK14,PTK2,SLC2A1
Glycolysis I	2.18	0.125		ENO1,PFKL,PFKM
Sirtuin Signaling Pathway	2.18	0.0387	-0.707	ACLY,ATG7,BAX,H1-2,H1-4,MAPK1,PFKM,SDHA,SLC2A1,UQCRFS1,VDAC2
IGF-1 Signaling	2.17	0.0577	1.342	MAPK1,PRKACB,PRKAR2A,PTK2,RASA1,YWHAH
RAC Signaling	2.16	0.0511	2.449	ARPC1B,CFL2,IQGAP1,ITGA5,ITGA6,MAPK1,PTK2
Caveolar-mediated Endocytosis Signaling	2.14	0.0667		COPA,HLA-A,ITGA5,ITGA6,PTPN1
MYC Mediated Apoptosis Signaling	2.07	0.08	1	BAX,CDKN2A,PRKACB,PRKAR2A
Cardiac Hypertrophy Signaling	2.06	0.0392	1.667	ADSS2,CACNA2D1,EIF2B3,HSPB1,MAPK1,MAPK14,MYL9,PLCB3,PRKACB,PRKAR2A
CDC42 Signaling	2.05	0.0356	2.646	ARPC1B,CFL2,EXOC3,EXOC4,HLA-A,IQGAP1,ITGA5,ITGA6,MAPK1,MAPK14,MYL9,RASA1
Xenobiotic Metabolism AHR Signaling Pathway	2.05	0.0633	-0.447	ALDH1L1,GSTM2,GSTM3,HSP90AA1,HSP90AB1
PPARα/RXRα Activation	2.01	0.0437	1.89	FASN,HSP90AA1,HSP90AB1,MAPK1,MAPK14,PLCB3,PRKACB,PRKAR2A
Calcium Transport I	1.97	0.2		ANXA5,ATP2A2
Pentose Phosphate Pathway	1.97	0.2		TALDO1,TKT
Dolichyl-diphosphooligosaccharide Biosynthesis	1.97	0.2		ALG1,ALG5
Neuregulin Signaling	1.96	0.0522		HSP90AA1,HSP90AB1,ITGA5,ITGA6,MAPK1,RPS6
HIPPO signaling	1.94	0.0595	1	FRMD6,PPP1R11,PPP2R2A,TEAD1,YWHAH
PAK Signaling	1.93	0.0513	2	CFL2,ITGA5,ITGA6,MAPK1,MYL9,PTK2
Molecular Mechanisms of Cancer	1.91	0.0319		ARHGEF12,BAX,CAMK2B,CAMK2D,CDKN2A,ITGA5,ITGA6,MAPK1,MAPK14,PLCB3,PRKACB,PRKAR2A,PTK2,RASA1
Apelin Adipocyte Signaling Pathway	1.9	0.0581	-0.447	GSTM2,MAPK1,MAPK14,PRKACB,PRKAR2A
Clathrin-mediated Endocytosis Signaling	1.89	0.0417		AP2B1,AP3M1,ARPC1B,DNM1L,HSPA8,ITGA5,RAB11B,SH3BP4
Natural Killer Cell Signaling	1.88	0.0415	-0.707	CFL2,HLA-A,HSPA1A/HSPA1B,HSPA5,HSPA6,HSPA8,MAPK1,MAPK14
Coronavirus Pathogenesis Pathway	1.87	0.0412	1.89	BAX,CTSL,MAPK1,MAPK14,RPS18,RPS24,RPS6,RPS8
Regulation of Cellular Mechanics by Calpain Protease	1.86	0.0568	2	CAPNS1,ITGA5,ITGA6,MAPK1,PTK2
Inhibition of ARE-Mediated mRNA Degradation Pathway	1.83	0.044	0.816	MAPK1,MAPK14,PPP2R2A,PRKACB,PRKAR2A,PSMD7,YWHAH
Semaphorin Signaling in Neurons	1.82	0.0678		ARHGEF12,CFL2,MAPK1,PTK2
UDP-N-acetyl-D-galactosamine Biosynthesis II	1.81	0.167		GNPDA1,UAP1
Acetyl-CoA Biosynthesis III (from Citrate)	1.79	1		ACLY
Actin Cytoskeleton Signaling	1.79	0.0375	1.414	ARHGEF12,ARPC1B,CFL2,IQGAP1,ITGA5,ITGA6,MAPK1,MYL9,PTK2
Fatty Acid β-oxidation I	1.77	0.0882		ACSL3,HADHA,SLC27A4
Interferon Signaling	1.7	0.0833		BAX,IFIT3,MX1
Colanic Acid Building Blocks Biosynthesis	1.68	0.143		GFUS,UGP2
Apelin Cardiomyocyte Signaling Pathway	1.67	0.051	2.236	ATP2A2,MAPK1,MAPK14,MYL9,PLCB3
Remodeling of Epithelial Adherens Junctions	1.66	0.0606		ARPC1B,DNM1L,IQGAP1,TUBB2A
Fatty Acid Activation	1.63	0.133		ACSL3,SLC27A4
Cardiac β-adrenergic Signaling	1.61	0.0398	0.816	ATP2A2,CACNA2D1,PDE1C,PPP1R11,PPP2R2A,PRKACB,PRKAR2A
Tight Junction Signaling	1.6	0.0395		CSTF1,GOSR1,MYL9,NSF,PPP2R2A,PRKACB,PRKAR2A
Role of NFAT in Cardiac Hypertrophy	1.58	0.0365	2.828	CACNA2D1,CAMK2B,CAMK2D,MAPK1,MAPK14,PLCB3,PRKACB,PRKAR2A
Dopamine-DARPP32 Feedback in cAMP Signaling	1.58	0.0391	1.342	ATP2A2,CACNA2D1,PLCB3,PPP1R11,PPP2R2A,PRKACB,PRKAR2A
Thrombin Signaling	1.57	0.0364	2.449	ARHGEF12,CAMK2B,CAMK2D,MAPK1,MAPK14,MYL9,PLCB3,PTK2
Parkinson's Signaling	1.57	0.125		MAPK1,MAPK14
Axonal Guidance Signaling	1.55	0.0286		ARHGEF12,ARPC1B,CFL2,ITGA5,ITGA6,LNPEP,MAPK1,MYL9,PLCB3,PRKACB,PRKAR2A,PTK2,RASA1,TUBB2A
Cellular Effects of Sildenafil (Viagra)	1.53	0.0417		CACNA2D1,MYL9,PDE1C,PLCB3,PRKACB,PRKAR2A
Antioxidant Action of Vitamin C	1.53	0.0467		GLRX,MAPK1,MAPK14,PLCB3,SLC2A1
Coronavirus Replication Pathway	1.52	0.0714		COPA,CTSL,TUBB2A
Fatty Acid Biosynthesis Initiation II	1.5	0.5		FASN
Cysteine Biosynthesis/Homocysteine Degradation	1.5	0.5		CBS/LOC102724560
GDP-L-fucose Biosynthesis I (from GDP-D-mannose)	1.5	0.5		GFUS
Leptin Signaling in Obesity	1.48	0.0533		MAPK1,PLCB3,PRKACB,PRKAR2A
Endocannabinoid Neuronal Synapse Pathway	1.48	0.0405	0.816	CACNA2D1,MAPK1,MAPK14,PLCB3,PRKACB,PRKAR2A
PTEN Signaling	1.46	0.04	-1.342	IGF2R,ITGA5,ITGA6,MAPK1,PTK2,YWHAH
γ-linolenate Biosynthesis II (Animals)	1.43	0.105		ACSL3,SLC27A4
Mitochondrial L-carnitine Shuttle Pathway	1.43	0.105		ACSL3,SLC27A4
Dopamine Receptor Signaling	1.43	0.0513		PPP1R11,PPP2R2A,PRKACB,PRKAR2A
Adrenomedullin signaling pathway	1.42	0.0361	1.89	BAX,MAPK1,MAPK14,PLCB3,PRKACB,PRKAR2A,PTK2
ILK Signaling	1.41	0.0359	0.816	CFL2,DSP,MAPK1,MYL9,PARVB,PPP2R2A,PTK2
Spliceosomal Cycle	1.35	0.0612		HSPA8,SF3A3,SF3B2
Ephrin Receptor Signaling	1.35	0.0348	2.236	ARPC1B,CFL2,ITGA5,ITGA6,MAPK1,PTK2,RASA1
Sertoli Cell-Sertoli Cell Junction Signaling	1.34	0.0347		ITGA5,ITGA6,MAPK1,MAPK14,PRKACB,PRKAR2A,TUBB2A
Renin-Angiotensin Signaling	1.33	0.0413	2.236	MAPK1,MAPK14,PRKACB,PRKAR2A,PTK2
Palmitate Biosynthesis I (Animals)	1.32	0.333		FASN
Ascorbate Recycling (Cytosolic)	1.32	0.333		GLRX
N-acetylglucosamine Degradation I	1.32	0.333		GNPDA1
Glioma Signaling	1.32	0.041	2	CAMK2B,CAMK2D,CDKN2A,IGF2R,MAPK1
BMP signaling pathway	1.31	0.0471	2	MAPK1,MAPK14,PRKACB,PRKAR2A
Senescence Pathway	1.3	0.0306	2.828	CACNA2D1,CAPNS1,CDKN2A,EIF4EBP1,MAPK1,MAPK14,MCU,PPP2R2A,SQSTM1
IL-8 Signaling	1.3	0.034	1.134	BAX,EIF4EBP1,IQGAP1,LASP1,MAPK1,MYL9,PTK2

## Sheet: Table S3
Disorders and Biofunctions related to DEPs in ONE cells from BD patients (proteomic database)
Categories	Diseases or Functions Annotation	p-value	Predicted Activation State	Activation z-score	# Molecules	Molecules
Protein Synthesis	Initiation of translation of protein	2.31e-14			20	AMPD2,CTIF,EIF2B3,EIF3J,EIF4A2,EIF4EBP1,EIF4G3,EIF4H,HSPB1,PAIP2,RPL11,RPL12,RPL13A,RPL31,RPL35,RPL38,RPS18,RPS24,RPS6,RPS8
Protein Synthesis	Metabolism of protein	1.78e-11		1,521	53	AMPD2,ASPH,ATG7,CALU,CCT4,CCT5,CDH2,CTIF,CTSL,DDRGK1,EEF1B2,EEF1D,EIF2B3,EIF3J,EIF4A2,EIF4EBP1,EIF4G3,EIF4H,FYCO1,HSP90AA1,HSP90AB1,HSPA1A/HSPA1B,HSPA8,HSPB1,KTN1,LAMP2,LTA4H,METAP1,NPEPPS,NSF,PAIP2,PHB1,PPIB,PPP1R11,PRKCSH,RAB21,RAD23A,RPL11,RPL12,RPL13A,RPL31,RPL35,RPL38,RPS18,RPS24,RPS6,RPS8,SMURF2,SQSTM1,STUB1,UBA6,UFSP2,ZMPSTE24
Cellular Compromise,Inflammatory Response	Degranulation of neutrophils	7.94e-10			29	ACLY,ANXA2,ARSB,DNAJC13,DSP,DYNC1H1,FAF2,GAA,HSP90AA1,HSPA1A/HSPA1B,HSPA6,HSPA8,IGF2R,IQGAP1,LAMP2,LGALS3,LTA4H,MAPK1,MAPK14,MOSPD2,PAFAH1B2,PFKL,PRCP,PSMD7,RAB18,SRP14,SURF4,TMEM30A,VAMP7
Protein Synthesis	Translation	1.52e-09		0,124	23	AMPD2,CTIF,EEF1B2,EEF1D,EIF2B3,EIF3J,EIF4A2,EIF4EBP1,EIF4G3,EIF4H,HSPB1,METAP1,PAIP2,RPL11,RPL12,RPL13A,RPL31,RPL35,RPL38,RPS18,RPS24,RPS6,RPS8
Cancer,Organismal Injury and Abnormalities	Head and neck cancer	2.11e-08			288	ACAD11,ACLY,ACSL3,ADRM1,AIMP2,ALDH1L1,ALG1,ALG5,AMPD2,ANO10,ANXA2,ANXA5,AP2B1,AP3D1,AP3M1,APPL2,ARFGEF2,ARHGEF12,ARL8B,ARMCX2,ARMT1,ARPC1B,ARSB,ASAP2,ASCC3,ASL,ASPH,ATG7,ATP13A1,ATP2A2,ATP6V1H,BAX,BIN1,BIRC6,BSG,CACNA2D1,CALU,CAMK2B,CAMK2D,CAPZA1,CAPZA2,CBS/LOC102724560,CCDC6,CCDC9B,CCT4,CCT5,CDH2,CDKN2A,CERS2,CFL2,CLPTM1,CNBP,CNDP2,CNN1,COPA,CSDE1,CTIF,CTPS1,DCTN1,DDAH2,DDRGK1,DDT,DDX19A,DECR1,D…
Protein Synthesis	Translation of protein	2.47e-08		0,124	21	AMPD2,CTIF,EIF2B3,EIF3J,EIF4A2,EIF4EBP1,EIF4G3,EIF4H,HSPB1,METAP1,PAIP2,RPL11,RPL12,RPL13A,RPL31,RPL35,RPL38,RPS18,RPS24,RPS6,RPS8
Cellular Compromise,Cellular Function and Maintenance	Endoplasmic reticulum stress response	4.17e-08			12	COPA,DDRGK1,DNAJC10,GAA,HSPA1A/HSPA1B,HSPA5,HSPA6,HSPE1,HSPH1,PTPN1,TMX1,UBA5
Cancer,Organismal Injury and Abnormalities	Tumorigenesis of tissue	4.33e-08			327	ABHD14B,ACAD11,ACLY,ACSL3,ADRM1,AK1,ALDH1L1,ALG1,ALG5,AMPD2,ANO10,ANXA2,ANXA5,AP2B1,AP3D1,AP3M1,APPL2,ARF1,ARFGEF2,ARHGEF12,ARL8B,ARMCX2,ARMT1,ARPC1B,ARSB,ASAP2,ASCC3,ASL,ASPH,ATG7,ATP13A1,ATP2A2,ATP6V1H,BAX,BIN1,BIRC6,BSG,CACNA2D1,CALU,CAMK2B,CAMK2D,CAPZA1,CAPZA2,CBS/LOC102724560,CBX1,CBX5,CCDC6,CCDC9B,CCT4,CCT5,CDH2,CDKN2A,CERS2,CFL2,CLPTM1,CNBP,CNDP2,CNN1,COPA,COX5B,COX6C,CSDE1,CSTF1,CTIF,CTPS…
Cancer,Organismal Injury and Abnormalities	Abdominal adenocarcinoma	5.66e-08			296	ABHD14B,ACAD11,ACLY,ACSL3,ADRM1,ALDH1L1,ALG1,ALG5,AMPD2,ANO10,ANXA2,ANXA5,AP2B1,AP3D1,AP3M1,APPL2,ARF1,ARFGEF2,ARHGEF12,ARL8B,ARMCX2,ARMT1,ARPC1B,ARSB,ASAP2,ASCC3,ASL,ASPH,ATG7,ATP13A1,ATP2A2,ATP6V1H,BAX,BIN1,BIRC6,BSG,CACNA2D1,CALU,CAMK2B,CAMK2D,CAPZA1,CAPZA2,CBS/LOC102724560,CBX1,CBX5,CCDC6,CCDC9B,CCT4,CCT5,CDH2,CDKN2A,CERS2,CFL2,CLPTM1,CNDP2,CNN1,COPA,COX5B,COX6C,CSDE1,CSTF1,CTIF,CTPS1,CTSL,DC…
Cancer,Organismal Injury and Abnormalities	Carcinoma	6.12e-08			326	ABHD14B,ACAD11,ACLY,ACSL3,ADRM1,AK1,ALDH1L1,ALG1,ALG5,AMPD2,ANO10,ANXA2,ANXA5,AP2B1,AP3D1,AP3M1,APPL2,ARF1,ARFGEF2,ARHGEF12,ARL8B,ARMCX2,ARMT1,ARPC1B,ARSB,ASAP2,ASCC3,ASL,ASPH,ATG7,ATP13A1,ATP2A2,ATP6V1H,BAX,BIN1,BIRC6,BSG,CACNA2D1,CALU,CAMK2B,CAMK2D,CAPZA1,CAPZA2,CBS/LOC102724560,CBX1,CBX5,CCDC6,CCDC9B,CCT4,CCT5,CDH2,CDKN2A,CERS2,CFL2,CLPTM1,CNBP,CNDP2,CNN1,COPA,COX5B,COX6C,CSDE1,CSTF1,CTIF,CTPS…
Cancer,Endocrine System Disorders,Organismal Injury and Abnormalities	Thyroid gland tumor	6.26e-08			268	ACAD11,ACLY,ACSL3,ADRM1,ALDH1L1,ALG1,ALG5,AMPD2,ANO10,ANXA2,ANXA5,AP2B1,AP3D1,AP3M1,APPL2,ARFGEF2,ARHGEF12,ARL8B,ARMCX2,ARMT1,ARPC1B,ARSB,ASAP2,ASCC3,ASL,ASPH,ATG7,ATP13A1,ATP2A2,ATP6V1H,BIN1,BIRC6,BSG,CACNA2D1,CALU,CAMK2B,CAMK2D,CAPZA1,CAPZA2,CBS/LOC102724560,CCDC6,CCDC9B,CCT4,CCT5,CDH2,CDKN2A,CERS2,CLPTM1,CNDP2,CNN1,COPA,CSDE1,CTIF,CTPS1,DCTN1,DDAH2,DDRGK1,DDT,DDX19A,DECR1,DENND10,DNAJB6,DNAJC1…
Cancer,Endocrine System Disorders,Organismal Injury and Abnormalities	Thyroid carcinoma	6.51e-08			267	ACAD11,ACLY,ACSL3,ADRM1,ALDH1L1,ALG1,ALG5,AMPD2,ANO10,ANXA2,ANXA5,AP2B1,AP3D1,AP3M1,APPL2,ARFGEF2,ARHGEF12,ARL8B,ARMCX2,ARMT1,ARPC1B,ARSB,ASAP2,ASCC3,ASL,ASPH,ATG7,ATP13A1,ATP2A2,ATP6V1H,BIN1,BIRC6,BSG,CACNA2D1,CALU,CAMK2B,CAMK2D,CAPZA1,CAPZA2,CBS/LOC102724560,CCDC6,CCDC9B,CCT4,CCT5,CDH2,CDKN2A,CERS2,CLPTM1,CNDP2,CNN1,COPA,CSDE1,CTIF,CTPS1,DCTN1,DDAH2,DDRGK1,DDT,DDX19A,DECR1,DENND10,DNAJB6,DNAJC1…
Cellular Movement	Invasion of tumor cell lines	7.02e-08		0,539	40	ACSL3,ANXA2,ARF1,ASPH,ATG7,BIN1,BSG,CAPNS1,CDH2,CERS2,DNAJB6,DNM1L,DSP,ENO1,FASN,GALNT2,HSP90AA1,HSP90AB1,HSPA1A/HSPA1B,IQGAP1,ITGA5,ITGA6,LGALS3,MAPK1,NONO,PEA15,PHB1,PRKAR2A,PRNP,PTBP3,PTK2,RUVBL1,SEPTIN9,SLC12A4,SLC2A1,SQSTM1,SSBP1,TEAD1,VAMP7,ZMPSTE24
Cellular Movement	Invasion of cells	8.92e-08		0,402	44	ACSL3,ANXA2,ARF1,ASPH,ATG7,BIN1,BSG,CAPNS1,CDH2,CERS2,CTSL,DNAJB6,DNM1L,DOCK5,DSP,ENG,ENO1,FASN,GALNT2,GIT2,HSP90AA1,HSP90AB1,HSPA1A/HSPA1B,IQGAP1,ITGA5,ITGA6,LGALS3,MAPK1,NONO,PEA15,PHB1,PRKAR2A,PRNP,PTBP3,PTK2,RUVBL1,SEPTIN9,SLC12A4,SLC2A1,SQSTM1,SSBP1,TEAD1,VAMP7,ZMPSTE24
Cancer,Organismal Injury and Abnormalities	Neck neoplasm	1.19e-07			269	ACAD11,ACLY,ACSL3,ADRM1,ALDH1L1,ALG1,ALG5,AMPD2,ANO10,ANXA2,ANXA5,AP2B1,AP3D1,AP3M1,APPL2,ARFGEF2,ARHGEF12,ARL8B,ARMCX2,ARMT1,ARPC1B,ARSB,ASAP2,ASCC3,ASL,ASPH,ATG7,ATP13A1,ATP2A2,ATP6V1H,BIN1,BIRC6,BSG,CACNA2D1,CALU,CAMK2B,CAMK2D,CAPZA1,CAPZA2,CBS/LOC102724560,CCDC6,CCDC9B,CCT4,CCT5,CDH2,CDKN2A,CERS2,CLPTM1,CNDP2,CNN1,COPA,CSDE1,CTIF,CTPS1,DCTN1,DDAH2,DDRGK1,DDT,DDX19A,DECR1,DENND10,DNAJB6,DNAJC1…
Cellular Compromise,Inflammatory Response	Degranulation of cells	1.29e-07			30	ACLY,ANXA2,ANXA5,ARSB,DNAJC13,DSP,DYNC1H1,FAF2,GAA,HSP90AA1,HSPA1A/HSPA1B,HSPA6,HSPA8,IGF2R,IQGAP1,LAMP2,LGALS3,LTA4H,MAPK1,MAPK14,MOSPD2,PAFAH1B2,PFKL,PRCP,PSMD7,RAB18,SRP14,SURF4,TMEM30A,VAMP7
Cancer,Organismal Injury and Abnormalities	Head and neck carcinoma	1.3e-07			278	ACAD11,ACLY,ACSL3,ADRM1,ALDH1L1,ALG1,ALG5,AMPD2,ANO10,ANXA2,ANXA5,AP2B1,AP3D1,AP3M1,APPL2,ARFGEF2,ARHGEF12,ARL8B,ARMCX2,ARMT1,ARPC1B,ARSB,ASAP2,ASCC3,ASL,ASPH,ATG7,ATP13A1,ATP2A2,ATP6V1H,BAX,BIN1,BIRC6,BSG,CACNA2D1,CALU,CAMK2B,CAMK2D,CAPZA1,CAPZA2,CBS/LOC102724560,CCDC6,CCDC9B,CCT4,CCT5,CDH2,CDKN2A,CERS2,CFL2,CLPTM1,CNBP,CNDP2,CNN1,COPA,CSDE1,CTIF,CTPS1,DCTN1,DDAH2,DDRGK1,DDT,DDX19A,DECR1,DENND10…
Cancer,Organismal Injury and Abnormalities	Non-melanoma solid tumor	1.33e-07			328	ABHD14B,ACAD11,ACLY,ACSL3,ADRM1,AIMP2,AK1,ALDH1L1,ALG1,ALG5,AMPD2,ANO10,ANXA2,ANXA5,AP2B1,AP3D1,AP3M1,APPL2,ARF1,ARFGEF2,ARHGEF12,ARL8B,ARMCX2,ARMT1,ARPC1B,ARSB,ASAP2,ASCC3,ASL,ASPH,ATG7,ATP13A1,ATP2A2,ATP6V1H,BAX,BIN1,BIRC6,BSG,CACNA2D1,CALU,CAMK2B,CAMK2D,CAPZA1,CAPZA2,CBS/LOC102724560,CBX1,CBX5,CCDC6,CCDC9B,CCT4,CCT5,CDH2,CDKN2A,CERS2,CFL2,CLPTM1,CNBP,CNDP2,CNN1,COPA,COX5B,COX6C,CSDE1,CSTF1,CTI…
Cancer,Organismal Injury and Abnormalities	Cancer of secretory structure	1.57e-07			287	ACAD11,ACLY,ACSL3,ADRM1,ALDH1L1,ALG1,ALG5,AMPD2,ANO10,ANXA2,ANXA5,AP2B1,AP3D1,AP3M1,APPL2,ARFGEF2,ARHGEF12,ARL8B,ARMCX2,ARMT1,ARPC1B,ARSB,ASAP2,ASCC3,ASL,ASPH,ATG7,ATP13A1,ATP2A2,ATP6V1H,BAX,BIN1,BIRC6,BSG,CACNA2D1,CALU,CAMK2B,CAMK2D,CAPZA1,CAPZA2,CBS/LOC102724560,CBX1,CBX5,CCDC6,CCDC9B,CCT4,CCT5,CDH2,CDKN2A,CERS2,CLPTM1,CNDP2,CNN1,COPA,CSDE1,CTIF,CTPS1,CTSL,DCTN1,DDAH2,DDRGK1,DDT,DDX19A,DECR1,DE…
Cancer,Organismal Injury and Abnormalities	Head and neck tumor	1.6e-07			299	ABHD14B,ACAD11,ACLY,ACSL3,ADRM1,AIMP2,ALDH1L1,ALG1,ALG5,AMPD2,ANO10,ANXA2,ANXA5,AP2B1,AP3D1,AP3M1,APPL2,ARFGEF2,ARHGEF12,ARL8B,ARMCX2,ARMT1,ARPC1B,ARSB,ASAP2,ASCC3,ASL,ASPH,ATG7,ATP13A1,ATP2A2,ATP6V1H,BAX,BIN1,BIRC6,BSG,CACNA2D1,CALU,CAMK2B,CAMK2D,CAPZA1,CAPZA2,CBS/LOC102724560,CBX5,CCDC6,CCDC9B,CCT4,CCT5,CDH2,CDKN2A,CERS2,CFL2,CLPTM1,CNBP,CNDP2,CNN1,COPA,COX5B,CSDE1,CTIF,CTPS1,DCTN1,DDAH2,DDRGK1…
Cancer,Organismal Injury and Abnormalities	Nonhematologic malignant neoplasm	2.82e-07			328	ABHD14B,ACAD11,ACLY,ACSL3,ADRM1,AIMP2,AK1,ALDH1L1,ALG1,ALG5,AMPD2,ANO10,ANXA2,ANXA5,AP2B1,AP3D1,AP3M1,APPL2,ARF1,ARFGEF2,ARHGEF12,ARL8B,ARMCX2,ARMT1,ARPC1B,ARSB,ASAP2,ASCC3,ASL,ASPH,ATG7,ATP13A1,ATP2A2,ATP6V1H,BAX,BIN1,BIRC6,BSG,CACNA2D1,CALU,CAMK2B,CAMK2D,CAPZA1,CAPZA2,CBS/LOC102724560,CBX1,CBX5,CCDC6,CCDC9B,CCT4,CCT5,CDH2,CDKN2A,CERS2,CFL2,CLPTM1,CNBP,CNDP2,CNN1,COPA,COX5B,COX6C,CSDE1,CSTF1,CTI…
Hereditary Disorder,Neurological Disease,Organismal Injury and Abnormalities	Familial neurological disorder	3.3e-07			86	AK1,AMPD2,ANO10,ARF1,ARFGEF2,ARMCX2,ARSB,ASCC3,ASL,ATG7,ATP2A2,BAX,CACNA2D1,CAMK2B,CCT5,CDH2,CDKN2A,COX5B,COX6C,DCTN1,DECR1,DNAJB6,DNAJC13,DNM1L,DSP,DST,DYNC1H1,EEF1B2,EEF1D,EIF2B3,EIF4EBP1,ENG,EXOC4,FARSA,FASN,FKBP14,GDI1,H1-4,HADHA,HS2ST1,HSP90AA1,HSPA1A/HSPA1B,HSPA5,HSPB1,IGF2R,INF2,LEMD3,LIPA,LZTFL1,MAPK1,NEMF,NONO,NOTCH2,NSF,OPTN,PDE1C,PFKM,PIGS,PLAA,PRNP,PUF60,RAB11B,RAB18,RAB3GAP1,RASA1,SD…
Gene Expression,Protein Synthesis	Initiation of translation of mRNA	3.72e-07			8	CTIF,EIF2B3,EIF4A2,EIF4EBP1,EIF4G3,EIF4H,HSPB1,PAIP2
Cancer,Organismal Injury and Abnormalities	Adenocarcinoma	3.74e-07			298	ABHD14B,ACAD11,ACLY,ACSL3,ADRM1,ALDH1L1,ALG1,ALG5,AMPD2,ANO10,ANXA2,ANXA5,AP2B1,AP3D1,AP3M1,APPL2,ARF1,ARFGEF2,ARHGEF12,ARL8B,ARMCX2,ARMT1,ARPC1B,ARSB,ASAP2,ASCC3,ASL,ASPH,ATG7,ATP13A1,ATP2A2,ATP6V1H,BAX,BIN1,BIRC6,BSG,CACNA2D1,CALU,CAMK2B,CAMK2D,CAPZA1,CAPZA2,CBS/LOC102724560,CBX1,CBX5,CCDC6,CCDC9B,CCT4,CCT5,CDH2,CDKN2A,CERS2,CFL2,CLPTM1,CNDP2,CNN1,COPA,COX5B,COX6C,CSDE1,CSTF1,CTIF,CTPS1,CTSL,DC…
Neurological Disease	Progressive neurological disorder	3.79e-07			57	ACLY,AIMP2,ALDH1L1,ANXA2,ANXA5,ATG7,BAX,BIN1,BSG,CAMK2B,CBS/LOC102724560,CDKN2A,CNN1,CTIF,DCTN1,DECR1,DNAJB6,DNAJC13,DNM1L,DYNC1H1,EIF2B3,EIF4A2,EIF4EBP1,FH,FUBP1,GLRX,HMOX2,HSP90AA1,HSP90AB1,HSPA1A/HSPA1B,HSPA5,HSPA6,HSPB1,LGALS3,LIPA,M6PR,MAPK1,MCU,MDH1,MX1,OPTN,PLAA,PON2,PRKACB,PRKAR2A,PRNP,RPL13A,RPL31,RPS6,SET,SLC2A1,SQSTM1,STUB1,TK2,TPT1,TUBB2A,ZC3HAV1L
Cancer,Endocrine System Disorders,Organismal Injury and Abnormalities	Nonpituitary endocrine tumor	3.92e-07			269	ACAD11,ACLY,ACSL3,ADRM1,ALDH1L1,ALG1,ALG5,AMPD2,ANO10,ANXA2,ANXA5,AP2B1,AP3D1,AP3M1,APPL2,ARFGEF2,ARHGEF12,ARL8B,ARMCX2,ARMT1,ARPC1B,ARSB,ASAP2,ASCC3,ASL,ASPH,ATG7,ATP13A1,ATP2A2,ATP6V1H,BIN1,BIRC6,BSG,CACNA2D1,CALU,CAMK2B,CAMK2D,CAPZA1,CAPZA2,CBS/LOC102724560,CCDC6,CCDC9B,CCT4,CCT5,CDH2,CDKN2A,CERS2,CLPTM1,CNDP2,CNN1,COPA,CSDE1,CTIF,CTPS1,DCTN1,DDAH2,DDRGK1,DDT,DDX19A,DECR1,DENND10,DNAJB6,DNAJC1…
Hereditary Disorder,Organismal Injury and Abnormalities,Skeletal and Muscular Disorders	Autosomal dominant myopathy	7.93e-07			18	ACLY,CACNA2D1,CDH2,CNBP,DCTN1,DNAJB6,DNM1L,DSP,DYNC1H1,ENG,HSPB1,INF2,MYL9,SQSTM1,STIM1,TMEM43,TPM4,TUBB2A
Cancer,Organismal Injury and Abnormalities	Abdominal cancer	9.09e-07		0,000	311	ABHD14B,ACAD11,ACLY,ACSL3,ADRM1,ALDH1L1,ALG1,ALG5,AMPD2,ANO10,ANXA2,ANXA5,AP2B1,AP3D1,AP3M1,APPL2,ARF1,ARFGEF2,ARHGEF12,ARL8B,ARMCX2,ARMT1,ARPC1B,ARSB,ASAP2,ASCC3,ASL,ASPH,ATG7,ATP13A1,ATP2A2,ATP6V1H,BAX,BIN1,BIRC6,BSG,CACNA2D1,CALU,CAMK2B,CAMK2D,CAPZA1,CAPZA2,CBS/LOC102724560,CBX1,CBX5,CCDC6,CCDC9B,CCT4,CCT5,CDH2,CDKN2A,CERS2,CFL2,CLPTM1,CNDP2,CNN1,COPA,COX5B,COX6C,CSDE1,CSTF1,CTIF,CTPS1,CTSL,DC…
Cancer,Organismal Injury and Abnormalities	Extracranial solid tumor	1.07e-06		0,000	330	ABHD14B,ACAD11,ACLY,ACSL3,ADRM1,AIMP2,AK1,ALDH1L1,ALG1,ALG5,AMPD2,ANO10,ANXA2,ANXA5,AP2B1,AP3D1,AP3M1,APPL2,ARF1,ARFGEF2,ARHGEF12,ARL8B,ARMCX2,ARMT1,ARPC1B,ARSB,ASAP2,ASCC3,ASL,ASPH,ATG7,ATP13A1,ATP2A2,ATP6V1H,BAX,BIN1,BIRC6,BSG,CACNA2D1,CALU,CAMK2B,CAMK2D,CAPZA1,CAPZA2,CBS/LOC102724560,CBX1,CBX5,CCDC6,CCDC9B,CCT4,CCT5,CDH2,CDKN2A,CERS2,CFL2,CLPTM1,CNBP,CNDP2,CNN1,COPA,COX5B,COX6C,CSDE1,CSTF1,CTI…
RNA Damage and Repair	Nonsense-mediated mRNA decay	1.15e-06			11	CTIF,PPP2R2A,RPL11,RPL12,RPL13A,RPL31,RPL35,RPL38,RPS18,RPS24,RPS8
Cancer,Organismal Injury and Abnormalities	Extrapancreatic malignant tumor	1.26e-06		0,000	322	ABHD14B,ACAD11,ACLY,ACSL3,ADRM1,AIMP2,AK1,ALDH1L1,ALG1,ALG5,AMPD2,ANO10,ANXA2,ANXA5,AP2B1,AP3D1,AP3M1,APPL2,ARF1,ARFGEF2,ARHGEF12,ARL8B,ARMCX2,ARMT1,ARPC1B,ARSB,ASAP2,ASCC3,ASL,ASPH,ATG7,ATP13A1,ATP2A2,ATP6V1H,BAX,BIN1,BIRC6,BSG,CACNA2D1,CALU,CAMK2B,CAMK2D,CAPZA1,CAPZA2,CBS/LOC102724560,CBX1,CBX5,CCDC6,CCDC9B,CCT4,CCT5,CDH2,CDKN2A,CERS2,CFL2,CLPTM1,CNBP,CNDP2,CNN1,COPA,COX5B,COX6C,CSDE1,CSTF1,CTI…
Cancer,Organismal Injury and Abnormalities	Abdominal carcinoma	1.32e-06			304	ABHD14B,ACAD11,ACLY,ACSL3,ADRM1,ALDH1L1,ALG1,ALG5,AMPD2,ANO10,ANXA2,ANXA5,AP2B1,AP3D1,AP3M1,APPL2,ARF1,ARFGEF2,ARHGEF12,ARL8B,ARMCX2,ARMT1,ARPC1B,ARSB,ASAP2,ASCC3,ASL,ASPH,ATG7,ATP13A1,ATP2A2,ATP6V1H,BAX,BIN1,BIRC6,BSG,CACNA2D1,CALU,CAMK2B,CAMK2D,CAPZA1,CAPZA2,CBS/LOC102724560,CBX1,CBX5,CCDC6,CCDC9B,CCT4,CCT5,CDH2,CDKN2A,CERS2,CFL2,CLPTM1,CNDP2,CNN1,COPA,COX5B,COX6C,CSDE1,CSTF1,CTIF,CTPS1,CTSL,DC…
Cancer,Organismal Injury and Abnormalities	Cancer	1.35e-06		-0,574	331	ABHD14B,ACAD11,ACLY,ACSL3,ADRM1,AIMP2,AK1,ALDH1L1,ALG1,ALG5,AMPD2,ANO10,ANXA2,ANXA5,AP2B1,AP3D1,AP3M1,APPL2,ARF1,ARFGEF2,ARHGEF12,ARL8B,ARMCX2,ARMT1,ARPC1B,ARSB,ASAP2,ASCC3,ASL,ASPH,ATG7,ATP13A1,ATP2A2,ATP6V1H,BAX,BIN1,BIRC6,BSG,CACNA2D1,CALU,CAMK2B,CAMK2D,CAPZA1,CAPZA2,CBS/LOC102724560,CBX1,CBX5,CCDC6,CCDC9B,CCT4,CCT5,CDH2,CDKN2A,CERS2,CFL2,CLPTM1,CNBP,CNDP2,CNN1,COPA,COX5B,COX6C,CSDE1,CSTF1,CTI…
Neurological Disease	Movement Disorders	1.37e-06			47	AIMP2,AK1,ANO10,ANXA2,ARF1,ARMCX2,ATG7,ATP2A2,BAX,CACNA2D1,CAMK2B,COX5B,COX6C,CTIF,DNAJB6,DNAJC13,DYNC1H1,EIF2B3,EIF4A2,FUBP1,HMOX2,HSP90AA1,HSPA1A/HSPA1B,HSPA5,HSPB1,MCU,MDH1,NEMF,NOTCH2,OPTN,PFKM,PRNP,RAB11B,RPL13A,RPL31,SDHA,SH3BP4,SLC2A1,SQSTM1,STUB1,SUB1,TPT1,TRAM1,TUBB2A,UBA5,UQCRFS1,VPS16
Hereditary Disorder,Organismal Injury and Abnormalities,Skeletal and Muscular Disorders	Hereditary myopathy	1.42e-06			38	ACLY,AMPD2,ARF1,BIN1,CACNA2D1,CCT5,CDH2,CFL2,CNBP,DCTN1,DNAJB6,DNM1L,DSP,DST,DYNC1H1,ENG,FHL1,FKBP14,GAA,GYS1,HADHA,HLA-A,HSPA5,HSPB1,INF2,LAMP2,MYL9,PFKM,SDHA,SEPTIN9,SQSTM1,SSBP1,STIM1,TK2,TMEM119,TMEM43,TPM4,TUBB2A
Cancer,Endocrine System Disorders,Organismal Injury and Abnormalities	Endocrine carcinoma	2.21e-06			271	ACAD11,ACLY,ACSL3,ADRM1,ALDH1L1,ALG1,ALG5,AMPD2,ANO10,ANXA2,ANXA5,AP2B1,AP3D1,AP3M1,APPL2,ARFGEF2,ARHGEF12,ARL8B,ARMCX2,ARMT1,ARPC1B,ARSB,ASAP2,ASCC3,ASL,ASPH,ATG7,ATP13A1,ATP2A2,ATP6V1H,BIN1,BIRC6,BSG,CACNA2D1,CALU,CAMK2B,CAMK2D,CAPZA1,CAPZA2,CBS/LOC102724560,CCDC6,CCDC9B,CCT4,CCT5,CDH2,CDKN2A,CERS2,CLPTM1,CNDP2,CNN1,COPA,CSDE1,CTIF,CTPS1,DCTN1,DDAH2,DDRGK1,DDT,DDX19A,DECR1,DENND10,DNAJB6,DNAJC1…
Cancer,Organismal Injury and Abnormalities	Malignant solid tumor	2.24e-06		0,000	330	ABHD14B,ACAD11,ACLY,ACSL3,ADRM1,AIMP2,AK1,ALDH1L1,ALG1,ALG5,AMPD2,ANO10,ANXA2,ANXA5,AP2B1,AP3D1,AP3M1,APPL2,ARF1,ARFGEF2,ARHGEF12,ARL8B,ARMCX2,ARMT1,ARPC1B,ARSB,ASAP2,ASCC3,ASL,ASPH,ATG7,ATP13A1,ATP2A2,ATP6V1H,BAX,BIN1,BIRC6,BSG,CACNA2D1,CALU,CAMK2B,CAMK2D,CAPZA1,CAPZA2,CBS/LOC102724560,CBX1,CBX5,CCDC6,CCDC9B,CCT4,CCT5,CDH2,CDKN2A,CERS2,CFL2,CLPTM1,CNBP,CNDP2,CNN1,COPA,COX5B,COX6C,CSDE1,CSTF1,CTI…
Neurological Disease,Organismal Injury and Abnormalities	Progressive encephalopathy	3.25e-06			49	ACLY,AIMP2,ALDH1L1,ANXA2,ANXA5,BAX,BIN1,CAMK2B,CBS/LOC102724560,CDKN2A,CNN1,CTIF,DCTN1,DECR1,DNAJB6,DNAJC13,DNM1L,DYNC1H1,EIF2B3,EIF4A2,EIF4EBP1,FH,FUBP1,GLRX,HMOX2,HSPA1A/HSPA1B,HSPA5,HSPA6,HSPB1,LGALS3,LIPA,MAPK1,MCU,MDH1,OPTN,PLAA,PON2,PRKACB,PRKAR2A,PRNP,RPL13A,RPL31,SET,SLC2A1,SQSTM1,STUB1,TPT1,TUBB2A,ZC3HAV1L
Cancer,Endocrine System Disorders,Organismal Injury and Abnormalities	Endocrine gland tumor	3.37e-06			273	ACAD11,ACLY,ACSL3,ADRM1,ALDH1L1,ALG1,ALG5,AMPD2,ANO10,ANXA2,ANXA5,AP2B1,AP3D1,AP3M1,APPL2,ARFGEF2,ARHGEF12,ARL8B,ARMCX2,ARMT1,ARPC1B,ARSB,ASAP2,ASCC3,ASL,ASPH,ATG7,ATP13A1,ATP2A2,ATP6V1H,BIN1,BIRC6,BSG,CACNA2D1,CALU,CAMK2B,CAMK2D,CAPZA1,CAPZA2,CBS/LOC102724560,CCDC6,CCDC9B,CCT4,CCT5,CDH2,CDKN2A,CERS2,CLPTM1,CNDP2,CNN1,COPA,CSDE1,CTIF,CTPS1,DCTN1,DDAH2,DDRGK1,DDT,DDX19A,DECR1,DENND10,DNAJB6,DNAJC1…
Hereditary Disorder,Neurological Disease,Organismal Injury and Abnormalities	Familial encephalopathy	3.86e-06			67	AK1,AMPD2,ANO10,ARF1,ARFGEF2,ARMCX2,ASCC3,ATG7,ATP2A2,BAX,CAMK2B,CCT5,CDH2,COX5B,COX6C,DCTN1,DECR1,DNAJB6,DNAJC13,DNM1L,DSP,DYNC1H1,EEF1B2,EEF1D,EIF2B3,EIF4EBP1,ENG,FARSA,FASN,GDI1,H1-4,HSP90AA1,HSPA1A/HSPA1B,HSPA5,LEMD3,LIPA,LZTFL1,NEMF,NONO,NOTCH2,NSF,OPTN,PFKM,PIGS,PLAA,PRNP,PUF60,RAB11B,RAB18,RAB3GAP1,SDHA,SET,SH3BP4,SLC2A1,SQSTM1,SRA1,SSBP1,STUB1,SUB1,TRAM1,TUBB2A,UBA5,UBA6,UBTF,UGP2,UQCRFS1…
Cell Morphology,Cellular Function and Maintenance	Chaperone mediated autophagy	4.15e-06			3	HSP90AA1,HSPA8,LAMP2
Neurological Disease,Organismal Injury and Abnormalities,Psychological Disorders	Disorder of basal ganglia	4.37e-06			38	AIMP2,AK1,ANXA2,ARMCX2,ATP2A2,BAX,CAMK2B,COX5B,COX6C,CTIF,DCTN1,DNAJB6,DNAJC13,EIF2B3,EIF4A2,FUBP1,HMOX2,HSP90AA1,HSPA1A/HSPA1B,HSPA5,HSPB1,MCU,MDH1,NOTCH2,OPTN,PFKM,PRNP,RPL13A,RPL31,SDHA,SH3BP4,SLC2A1,STUB1,SUB1,TPT1,TRAM1,TUBB2A,UQCRFS1
Neurological Disease,Skeletal and Muscular Disorders	Neuromuscular disease	4.92e-06			46	AIMP2,AK1,ANXA2,ARMCX2,ATG7,ATP2A2,BAX,BSG,CAMK2B,COX5B,COX6C,CTIF,DNAJB6,DNAJC13,DNM1L,EIF2B3,EIF4A2,FNDC3A,FUBP1,HMOX2,HSP90AA1,HSPA1A/HSPA1B,HSPA5,HSPB1,M6PR,MCU,MDH1,MX1,NOTCH2,OPTN,PFKM,PLAA,PRNP,RPL13A,RPL31,RPS6,SDHA,SH3BP4,SLC2A1,SQSTM1,SSBP1,STUB1,SUB1,TPT1,TRAM1,UQCRFS1
Cancer,Organismal Injury and Abnormalities	Malignant genitourinary solid tumor	7.42e-06			250	ABHD14B,ACAD11,ACLY,ACSL3,ADRM1,AK1,ALDH1L1,ALG1,ALG5,AMPD2,ANO10,ANXA2,ANXA5,AP2B1,AP3D1,APPL2,ARF1,ARFGEF2,ARHGEF12,ARL8B,ARMCX2,ARMT1,ARSB,ASAP2,ASCC3,ASL,ASPH,ATG7,ATP13A1,ATP6V1H,BAX,BIN1,BIRC6,BSG,CACNA2D1,CALU,CAMK2B,CAPZA1,CAPZA2,CBS/LOC102724560,CBX1,CBX5,CCDC6,CCDC9B,CCT5,CDH2,CDKN2A,CERS2,CFL2,CNDP2,CNN1,COPA,COX5B,COX6C,CSDE1,CSTF1,CTIF,CTPS1,CTSL,DCTN1,DDRGK1,DECR1,DNAJB6,DNAJC10,DNA…
Cell Morphology,Cellular Function and Maintenance	Autophagy	7.82e-06		0,891	20	ATG7,CDKN2A,CTSL,EIF4EBP1,ENG,EXOC4,GAA,HSP90AA1,HSPA8,LAMP2,LAMTOR5,LETM1,MAPK14,OPTN,PAFAH1B2,PLAA,RRAGC,SH3BP4,SQSTM1,VPS37B
Protein Degradation,Protein Synthesis	Catabolism of protein	8.37e-06		1,914	26	ASPH,ATG7,CCT4,CCT5,CTSL,DDRGK1,FYCO1,HSP90AA1,HSP90AB1,HSPA1A/HSPA1B,HSPA8,LAMP2,NPEPPS,NSF,PHB1,PPIB,PPP1R11,RAB21,RAD23A,RPL11,SMURF2,SQSTM1,STUB1,UBA6,UFSP2,ZMPSTE24
Cellular Assembly and Organization	Organization of organelle	9.53e-06			21	ARFGEF2,ARSB,BAX,BIN1,CDH2,DNAJB6,DNAJC13,DNM1L,DSP,GAA,HOOK3,HSP90AB1,KIF3A,OPTN,PEX3,PHB1,SEH1L,SQSTM1,SSBP1,SURF4,TMED2
Cancer,Organismal Injury and Abnormalities	Genitourinary tumor	1.02e-05			252	ABHD14B,ACAD11,ACLY,ACSL3,ADRM1,AK1,ALDH1L1,ALG1,ALG5,AMPD2,ANO10,ANXA2,ANXA5,AP2B1,AP3D1,APPL2,ARF1,ARFGEF2,ARHGEF12,ARL8B,ARMCX2,ARMT1,ARSB,ASAP2,ASCC3,ASL,ASPH,ATG7,ATP13A1,ATP6V1H,BAX,BIN1,BIRC6,BSG,CACNA2D1,CALU,CAMK2B,CAPZA1,CAPZA2,CBS/LOC102724560,CBX1,CBX5,CCDC6,CCDC9B,CCT5,CDH2,CDKN2A,CERS2,CFL2,CNDP2,CNN1,COPA,COX5B,COX6C,CSDE1,CSTF1,CTIF,CTPS1,CTSL,DCTN1,DDRGK1,DECR1,DNAJB6,DNAJC10,DNA…
Cellular Function and Maintenance	Cellular homeostasis	1.22e-05		1,606	36	APPL2,ARF1,ATG7,ATP2A2,BAX,BSG,CAMK2D,CDKN2A,CTSL,DCTN1,EIF4EBP1,ENG,EXOC4,GAA,HMOX2,HSP90AA1,HSPA8,LAMP2,LAMTOR5,LETM1,MAPK14,MCU,OPTN,PAFAH1B2,PDE1C,PFKM,PHB1,PLAA,PPIB,RPS24,RRAGC,SH3BP4,SLC2A1,SQSTM1,STIM1,VPS37B
Neurological Disease,Organismal Injury and Abnormalities,Psychological Disorders	Parkinsonism	1.31e-05			19	AIMP2,ANXA2,BAX,CTIF,DCTN1,DNAJB6,DNAJC13,EIF2B3,EIF4A2,FUBP1,HMOX2,HSPB1,MCU,MDH1,PRNP,RPL13A,RPL31,STUB1,TPT1
Hereditary Disorder,Neurological Disease,Organismal Injury and Abnormalities	Autosomal dominant neuropathy	1.48e-05			10	DCTN1,DNAJC13,DNM1L,DYNC1H1,HSPB1,INF2,SDHA,SEPTIN9,SQSTM1,SSBP1
RNA Post-Transcriptional Modification	Aminoacylation of tRNA	1.54e-05			6	AIMP2,CARS1,FARSA,LARS1,PPA1,VARS1
Cancer,Organismal Injury and Abnormalities,Reproductive System Disease	Primary cervical adenocarcinoma	1.64e-05			3	CDKN2A,HSP90AA1,HSP90AB1
Neurological Disease,Organismal Injury and Abnormalities,Psychological Disorders,Skeletal and Muscular Disorders	Parkinson's disease	1.9e-05			18	AIMP2,ANXA2,BAX,CTIF,DNAJB6,DNAJC13,EIF2B3,EIF4A2,FUBP1,HMOX2,HSPB1,MCU,MDH1,PRNP,RPL13A,RPL31,STUB1,TPT1
Auditory Disease	Ototoxicity	2e-05			4	GSTM2,GSTM3,HSP90AA1,HSP90AB1
Cellular Movement	Cell movement	2e-05		0,669	53	ANXA2,ASAP2,ASPH,ATP2A2,BIN1,BSG,CAMK2D,CAPNS1,CDH2,CDKN2A,DDRGK1,DDT,DEK,DNM1L,DOCK5,DSP,DST,EIF4EBP1,ENG,FASN,FHL1,GALNT2,GFUS,HLA-A,HSPA1A/HSPA1B,HSPA5,HSPB1,IQGAP1,ITGA5,ITGA6,LASP1,LGALS3,MAPK1,MAPK14,MCU,MOSPD2,PARVB,PHB1,PLCB3,PON2,PPIB,PRNP,PTBP3,PTK2,PTPN1,RASA1,SEPTIN9,SH3BP4,SLC7A5,TMSB15B,TPT1,TRIP6,VAMP7
Cancer,Gastrointestinal Disease,Hepatic System Disease,Organismal Injury and Abnormalities	Hepatitis B virus-related hepatocellular carcinoma	2.16e-05			10	ACLY,ACSL3,ANXA5,ENO1,FASN,HSPA5,HSPA8,SMURF2,TEAD1,UCHL5
Cellular Movement	Invasion of stomach cancer cell lines	2.17e-05		-0,135	6	ANXA2,ASPH,BSG,NONO,PRNP,TEAD1
Gene Expression,Protein Synthesis	Translation of mRNA	2.33e-05			10	CTIF,EIF2B3,EIF4A2,EIF4EBP1,EIF4G3,EIF4H,HSPB1,METAP1,PAIP2,RPL13A
Protein Degradation,Protein Synthesis	Stabilization of protein	2.46e-05			13	CCT4,CCT5,DDRGK1,HSP90AA1,HSP90AB1,HSPA1A/HSPA1B,HSPA8,LAMP2,PHB1,PPIB,RAB21,RPL11,STUB1
Neurological Disease,Skeletal and Muscular Disorders	Progressive neuromuscular disease	2.54e-05			25	AIMP2,ANXA2,ATG7,BAX,BSG,CTIF,DNAJB6,DNAJC13,EIF2B3,EIF4A2,FUBP1,HMOX2,HSPA5,HSPB1,M6PR,MCU,MDH1,MX1,PLAA,PRNP,RPL13A,RPL31,RPS6,STUB1,TPT1
Cancer,Organismal Injury and Abnormalities	Intraabdominal organ tumor	2.98e-05		0,000	305	ABHD14B,ACAD11,ACLY,ACSL3,ADRM1,ALDH1L1,ALG1,ALG5,AMPD2,ANO10,ANXA2,ANXA5,AP2B1,AP3D1,AP3M1,APPL2,ARF1,ARFGEF2,ARHGEF12,ARL8B,ARMCX2,ARMT1,ARPC1B,ARSB,ASAP2,ASCC3,ASL,ASPH,ATG7,ATP13A1,ATP2A2,ATP6V1H,BAX,BIN1,BIRC6,BSG,CACNA2D1,CALU,CAMK2B,CAMK2D,CAPZA2,CBS/LOC102724560,CBX1,CBX5,CCDC6,CCDC9B,CCT4,CCT5,CDH2,CDKN2A,CERS2,CFL2,CLPTM1,CNDP2,CNN1,COPA,COX5B,COX6C,CSDE1,CSTF1,CTIF,CTPS1,CTSL,DCTN1,DDR…
Cellular Movement	Invasion of breast cancer cell lines	3.11e-05		1,029	15	ACSL3,CDH2,DNAJB6,DNM1L,HSP90AA1,HSP90AB1,IQGAP1,ITGA5,MAPK1,PTBP3,PTK2,RUVBL1,SEPTIN9,SSBP1,VAMP7
Cancer,Gastrointestinal Disease,Organismal Injury and Abnormalities	Large intestine neoplasm	3.39e-05			261	ABHD14B,ACAD11,ACLY,ADRM1,ALDH1L1,ALG1,ALG5,AMPD2,ANO10,ANXA2,ANXA5,AP2B1,AP3D1,AP3M1,APPL2,ARFGEF2,ARHGEF12,ARMCX2,ARMT1,ARPC1B,ASAP2,ASCC3,ASL,ATG7,ATP13A1,ATP2A2,ATP6V1H,BAX,BIRC6,CACNA2D1,CALU,CAMK2B,CAMK2D,CAPZA2,CBS/LOC102724560,CBX1,CBX5,CCDC6,CCDC9B,CCT4,CCT5,CDH2,CDKN2A,CERS2,CFL2,CLPTM1,CNDP2,CNN1,COPA,COX6C,CSDE1,CSTF1,CTIF,CTSL,DCTN1,DDX19A,DECR1,DEK,DNAJB6,DNAJC10,DNAJC13,DNMBP,DOCK5…
Endocrine System Disorders,Organismal Injury and Abnormalities	Benign thyroid nodule	3.49e-05			6	ANXA5,EEF1D,HSP90AB1,HSPA5,HSPA8,HSPB1
Cancer,Gastrointestinal Disease,Organismal Injury and Abnormalities	Salivary gland adenocarcinoma	3.94e-05			7	BIRC6,FASN,HSP90AA1,HSP90AB1,MUC16,PRKACB,TRAM1
Cancer,Organismal Injury and Abnormalities	Basaloid squamous cell carcinoma	4.05e-05			3	CDKN2A,HSP90AA1,HSP90AB1
Post-Translational Modification,Protein Folding	Folding of protein	4.05e-05			9	CCT4,CCT5,DNAJB6,HSP90AA1,HSPA1A/HSPA1B,HSPA6,HSPA8,HSPE1,PRKCSH
Cancer,Gastrointestinal Disease,Organismal Injury and Abnormalities	Malignant neoplasm of large intestine	4.09e-05			260	ABHD14B,ACAD11,ACLY,ADRM1,ALDH1L1,ALG1,ALG5,AMPD2,ANO10,ANXA2,ANXA5,AP2B1,AP3D1,AP3M1,APPL2,ARFGEF2,ARHGEF12,ARMCX2,ARMT1,ARPC1B,ASAP2,ASCC3,ASL,ATG7,ATP13A1,ATP2A2,ATP6V1H,BAX,BIRC6,CACNA2D1,CALU,CAMK2B,CAMK2D,CAPZA2,CBS/LOC102724560,CBX1,CBX5,CCDC6,CCDC9B,CCT4,CCT5,CDH2,CDKN2A,CERS2,CFL2,CLPTM1,CNDP2,COPA,COX6C,CSDE1,CSTF1,CTIF,CTSL,DCTN1,DDX19A,DECR1,DEK,DNAJB6,DNAJC10,DNAJC13,DNMBP,DOCK5,DSP,…
Hereditary Disorder,Organismal Injury and Abnormalities,Skeletal and Muscular Disorders	Autosomal recessive myopathy	4.13e-05			17	AMPD2,BIN1,CCT5,CFL2,DSP,DYNC1H1,FKBP14,GYS1,HADHA,HSPA5,HSPB1,MYL9,PFKM,SDHA,SEPTIN9,SQSTM1,TK2
Cancer,Organismal Injury and Abnormalities,Renal and Urological Disease	Upper renal tract carcinoma	4.31e-05			59	ACAD11,ACSL3,AMPD2,ANXA2,ANXA5,ATG7,BAX,BSG,CDKN2A,COX5B,COX6C,CSTF1,CTSL,DDRGK1,DNAJC10,DNM1L,DNMBP,DST,EEF1B2,EIF2AK4,EIF4A2,FH,FUBP1,GRHPR,GSTM2,GSTM3,H1-2,HLA-A,HSP90AA1,HSP90AB1,IFIT3,ITGA5,KHSRP,LGALS3,LIPA,LTA4H,M6PR,MAPK1,MAPK14,MIA2,MUC16,MYL9,NONO,NOTCH2,NPEPPS,OPTN,POFUT2,PSMD7,PSPC1,RASA1,SAFB2,SAMM50,SDHA,SF3B2,SRA1,TUBB2A,UFSP2,UQCRFS1,ZC3HAV1L
Cancer,Organismal Injury and Abnormalities	Malignant neoplasm of retroperitoneum	4.6e-05			118	ACAD11,ACLY,ACSL3,AMPD2,ANO10,ANXA2,ANXA5,AP3D1,APPL2,ARFGEF2,ARHGEF12,ARMCX2,ARSB,ASCC3,ATG7,BAX,BIN1,BIRC6,BSG,CALU,CDH2,CDKN2A,COPA,COX5B,COX6C,CSDE1,CSTF1,CTSL,DCTN1,DDRGK1,DNAJC10,DNAJC13,DNM1L,DNMBP,DOCK5,DST,EEF1B2,EIF2AK4,EIF4A2,EMC7,ENG,ENO1,EXOC3,FARP1,FASN,FH,FHL1,FKBP14,FNDC3B,FRMD6,FUBP1,GAA,GALNT2,GDI1,GIT2,GNL3,GRHPR,GSTM2,GSTM3,H1-2,HERC4,HLA-A,HNRNPUL1,HSP90AA1,HSP90AB1,IFIT3,IGF…
Dermatological Diseases and Conditions,Organismal Injury and Abnormalities	Chronic psoriasis	4.72e-05			11	ATP2A2,CCT5,CNN1,CTSL,HSPA8,HSPE1,HSPH1,MX1,PHB1,PON2,UQCRFS1
Cellular Assembly and Organization,Cellular Function and Maintenance	Organization of cytoplasm	5.16e-05	Increased	2,191	34	ARFGEF2,ARSB,BIN1,BSG,DCTN1,DNAJB6,DNAJC13,DNM1L,DSP,DST,DYNC1H1,ENG,EXOC4,GAA,HOOK3,IQGAP1,KTN1,MAPK1,MYL9,OPTN,PARVB,PDE1C,PEX3,PHB1,PRKACB,PRNP,PTK2,PTPN1,SEPTIN9,SQSTM1,SSBP1,SURF4,TMED2,VAMP7
Cellular Movement	Migration of cells	5.22e-05		0,332	48	ANXA2,ASAP2,ASPH,ATP2A2,BIN1,BSG,CAPNS1,CDH2,CDKN2A,DDRGK1,DDT,DEK,DNM1L,DSP,EIF4EBP1,ENG,FASN,FHL1,GALNT2,GFUS,HLA-A,HSPA5,HSPB1,IQGAP1,ITGA5,ITGA6,LASP1,LGALS3,MAPK1,MAPK14,MCU,MOSPD2,PHB1,PLCB3,PON2,PPIB,PRNP,PTBP3,PTK2,PTPN1,RASA1,SEPTIN9,SH3BP4,SLC7A5,TMSB15B,TPT1,TRIP6,VAMP7
Molecular Transport,Protein Trafficking	Transport of protein	5.44e-05			13	AP3D1,APPL2,ARFGEF2,BIN1,DENND10,HOOK3,KIF3A,M6PR,NSF,NUTF2,TMED2,VAMP7,VPS16
Cancer,Organismal Injury and Abnormalities,Renal and Urological Disease	Kidney carcinoma	7.17e-05			58	ACAD11,ACSL3,AMPD2,ANXA2,ANXA5,ATG7,BAX,BSG,CDKN2A,COX5B,COX6C,CSTF1,CTSL,DDRGK1,DNAJC10,DNM1L,DNMBP,DST,EEF1B2,EIF2AK4,EIF4A2,FH,GRHPR,GSTM2,GSTM3,H1-2,HLA-A,HSP90AA1,HSP90AB1,IFIT3,ITGA5,KHSRP,LGALS3,LIPA,LTA4H,M6PR,MAPK1,MAPK14,MIA2,MUC16,MYL9,NONO,NOTCH2,NPEPPS,OPTN,POFUT2,PSMD7,PSPC1,RASA1,SAFB2,SAMM50,SDHA,SF3B2,SRA1,TUBB2A,UFSP2,UQCRFS1,ZC3HAV1L
Cell Death and Survival	Apoptosis	7.8e-05		0,157	50	ANXA5,ARHGEF12,ATG7,BAX,BIN1,BIRC6,CCDC6,CDH2,CDKN2A,DDAH2,DNM1L,DSP,EIF4EBP1,ENO1,FASN,GLRX,H1-2,HMOX2,HSP90AA1,HSP90AB1,HSPA1A/HSPA1B,HSPA5,HSPB1,IFIT3,IGF2R,ITGA5,ITGA6,LAMP2,LAMTOR5,LGALS3,LYPLA2,MAPK1,MAPK14,MX1,NOTCH2,PARVB,PHB1,PRNP,PTK2,RASA1,RPS6,SET,SLC27A4,SQSTM1,SRA1,STIM1,SUB1,TPT1,UCHL5,XAF1
Post-Translational Modification,Protein Folding	Refolding of protein	7.86e-05			4	HSP90AA1,HSPA1A/HSPA1B,HSPA6,HSPA8
Molecular Transport	Transport of molecule	8.23e-05		-0,563	43	ACSL3,ANO10,AP3D1,APPL2,ARF1,ARFGEF2,ARHGEF12,ASPH,ATP13A1,ATP2A2,ATP6V1H,BIN1,CACNA2D1,CDKN2A,DENND10,DNM1L,FHL1,HMOX2,HOOK3,HSPA5,HSPA8,KIF3A,LETM1,M6PR,MCU,MVP,NSF,NUTF2,PEA15,PHB1,POFUT2,RAB11B,SEH1L,SLC12A4,SLC27A4,SLC2A1,SLC7A5,TMED2,TMEM30A,VAMP7,VDAC2,VPS16,YWHAH
Cancer,Gastrointestinal Disease,Organismal Injury and Abnormalities	Gastrointestinal tract cancer	8.43e-05			274	ABHD14B,ACAD11,ACLY,ACSL3,ADRM1,ALDH1L1,ALG1,ALG5,AMPD2,ANO10,ANXA2,ANXA5,AP2B1,AP3D1,AP3M1,APPL2,ARFGEF2,ARHGEF12,ARMCX2,ARMT1,ARPC1B,ARSB,ASAP2,ASCC3,ASL,ASPH,ATG7,ATP13A1,ATP2A2,ATP6V1H,BAX,BIN1,BIRC6,BSG,CACNA2D1,CALU,CAMK2B,CAMK2D,CAPZA2,CBS/LOC102724560,CBX1,CBX5,CCDC6,CCDC9B,CCT4,CCT5,CDH2,CDKN2A,CERS2,CFL2,CLPTM1,CNBP,CNDP2,CNN1,COPA,COX6C,CSDE1,CSTF1,CTIF,CTPS1,CTSL,DCTN1,DDX19A,DECR1,DE…
Cancer,Organismal Injury and Abnormalities	Genitourinary carcinoma	8.64e-05			233	ABHD14B,ACAD11,ACLY,ACSL3,AK1,ALDH1L1,ALG1,ALG5,AMPD2,ANO10,ANXA2,ANXA5,AP2B1,AP3D1,APPL2,ARF1,ARFGEF2,ARHGEF12,ARL8B,ARMCX2,ARMT1,ARSB,ASAP2,ASCC3,ASL,ASPH,ATG7,ATP13A1,ATP6V1H,BAX,BIN1,BIRC6,BSG,CACNA2D1,CALU,CAMK2B,CAPZA1,CBS/LOC102724560,CBX5,CCDC6,CCDC9B,CCT5,CDH2,CDKN2A,CERS2,CFL2,CNN1,COPA,COX5B,COX6C,CSDE1,CSTF1,CTIF,CTPS1,CTSL,DCTN1,DDRGK1,DECR1,DNAJB6,DNAJC10,DNAJC13,DNM1L,DNMBP,DOCK5,D…
Neurological Disease,Skeletal and Muscular Disorders	Neuromuscular disease with neuropathy	8.97e-05			24	AIMP2,ANXA2,ATG7,BAX,BSG,CTIF,DNAJB6,DNAJC13,EIF2B3,EIF4A2,FUBP1,HMOX2,HSPA5,HSPB1,M6PR,MCU,MDH1,MX1,PRNP,RPL13A,RPL31,RPS6,STUB1,TPT1
Cancer,Organismal Injury and Abnormalities,Renal and Urological Disease	Kidney adenocarcinoma	0.000104			57	ACAD11,ACSL3,AMPD2,ANXA2,ANXA5,ATG7,BAX,BSG,CDKN2A,COX5B,COX6C,CSTF1,CTSL,DDRGK1,DNAJC10,DNM1L,DNMBP,DST,EEF1B2,EIF2AK4,EIF4A2,FH,GRHPR,GSTM2,GSTM3,H1-2,HLA-A,HSP90AA1,HSP90AB1,IFIT3,ITGA5,KHSRP,LGALS3,LIPA,LTA4H,M6PR,MAPK1,MAPK14,MIA2,MUC16,MYL9,NONO,NOTCH2,NPEPPS,OPTN,POFUT2,PSMD7,PSPC1,RASA1,SAFB2,SAMM50,SDHA,SF3B2,SRA1,UFSP2,UQCRFS1,ZC3HAV1L
Cancer,Gastrointestinal Disease,Hepatic System Disease,Organismal Injury and Abnormalities	Bile duct carcinoma	0.000105			34	ACLY,ALG1,ANXA2,ASCC3,ASPH,BAX,CACNA2D1,CDH2,CDKN2A,CFL2,CNN1,CSDE1,DEK,DNAJC13,DST,EIF2B3,EXOC4,FUBP1,HLA-A,HSP90AA1,HSP90AB1,MAPK1,MIA2,NOTCH2,NUTF2,RAB3GAP1,RASA1,RPL13A,SMURF2,SRA1,SRPRA,STIM1,TUBB2A,VPS37B
Cellular Movement	Chemotaxis of myeloid cells	0.000114		1,066	12	BSG,DDT,DEK,DNM1L,LGALS3,MAPK1,MCU,MOSPD2,PON2,PPIB,PRNP,PTK2
Cancer,Gastrointestinal Disease,Hepatic System Disease,Organismal Injury and Abnormalities	Biliary tract carcinoma	0.000116			35	ACLY,ALG1,ANXA2,ASCC3,ASPH,BAX,CACNA2D1,CDH2,CDKN2A,CFL2,CNN1,CSDE1,DEK,DNAJC13,DST,EIF2B3,EXOC4,FUBP1,HLA-A,HSP90AA1,HSP90AB1,MAPK1,MIA2,MUC16,NOTCH2,NUTF2,RAB3GAP1,RASA1,RPL13A,SMURF2,SRA1,SRPRA,STIM1,TUBB2A,VPS37B
Cellular Movement,Hematological System Development and Function,Immune Cell Trafficking,Inflammatory Response	Chemotaxis of phagocytes	0.00013		1,066	12	BSG,DDT,DEK,DNM1L,LGALS3,MAPK1,MCU,MOSPD2,PON2,PPIB,PRNP,PTK2
Cancer,Organismal Injury and Abnormalities,Renal and Urological Disease	Upper urinary tract tumor	0.000136			61	ACAD11,ACSL3,AMPD2,ANXA2,ANXA5,ATG7,BAX,BSG,CDKN2A,COX5B,COX6C,CSTF1,CTSL,DDRGK1,DNAJC10,DNM1L,DNMBP,DST,EEF1B2,EIF2AK4,EIF4A2,ENG,FH,FUBP1,GRHPR,GSTM2,GSTM3,H1-2,HLA-A,HSP90AA1,HSP90AB1,IFIT3,ITGA5,KHSRP,LGALS3,LIPA,LTA4H,M6PR,MAPK1,MAPK14,MIA2,MUC16,MYL9,NONO,NOTCH2,NPEPPS,OPTN,POFUT2,PSMD7,PSPC1,RASA1,SAFB2,SAMM50,SDHA,SF3B2,SRA1,STUB1,TUBB2A,UFSP2,UQCRFS1,ZC3HAV1L
Cancer,Organismal Injury and Abnormalities	Keratinizing squamous cell carcinoma	0.000138			3	CDKN2A,HSP90AA1,HSP90AB1
Cancer,Gastrointestinal Disease,Organismal Injury and Abnormalities	Large intestine carcinoma	0.000141			248	ABHD14B,ACAD11,ACLY,ADRM1,ALDH1L1,ALG1,ALG5,AMPD2,ANO10,AP2B1,AP3D1,AP3M1,APPL2,ARFGEF2,ARHGEF12,ARMCX2,ARMT1,ARPC1B,ASAP2,ASCC3,ASL,ATG7,ATP13A1,ATP2A2,ATP6V1H,BAX,BIRC6,CACNA2D1,CALU,CAMK2B,CAMK2D,CAPZA2,CBS/LOC102724560,CBX1,CBX5,CCDC6,CCDC9B,CCT4,CCT5,CDH2,CDKN2A,CERS2,CFL2,CLPTM1,CNDP2,COPA,COX6C,CSDE1,CSTF1,CTIF,DCTN1,DDX19A,DECR1,DEK,DNAJB6,DNAJC10,DNAJC13,DNMBP,DOCK5,DSP,DST,DYNC1H1,DYNC1…
Hereditary Disorder,Neurological Disease,Organismal Injury and Abnormalities	Autosomal recessive neurological disorder	0.000142			36	AMPD2,ANO10,ARFGEF2,ARSB,ASCC3,ATG7,CCT5,DECR1,DNM1L,DST,DYNC1H1,EEF1B2,EEF1D,EIF2B3,EXOC4,FARSA,FASN,FKBP14,HADHA,HS2ST1,HSPA5,HSPB1,LZTFL1,NEMF,OPTN,PIGS,PLAA,RAB18,RAB3GAP1,SEPTIN9,SLC2A1,SQSTM1,STUB1,TK2,UBA5,VARS1
Cancer,Organismal Injury and Abnormalities,Renal and Urological Disease	Renal cancer	0.000146			60	ACAD11,ACSL3,AMPD2,ANXA2,ANXA5,ATG7,BAX,BSG,CDKN2A,COX5B,COX6C,CSTF1,CTSL,DDRGK1,DNAJC10,DNM1L,DNMBP,DST,EEF1B2,EIF2AK4,EIF4A2,ENG,FH,GRHPR,GSTM2,GSTM3,H1-2,HLA-A,HSP90AA1,HSP90AB1,IFIT3,ITGA5,KHSRP,LGALS3,LIPA,LTA4H,M6PR,MAPK1,MAPK14,MIA2,MUC16,MYL9,NONO,NOTCH2,NPEPPS,OPTN,POFUT2,PSMD7,PSPC1,RASA1,SAFB2,SAMM50,SDHA,SF3B2,SRA1,STUB1,TUBB2A,UFSP2,UQCRFS1,ZC3HAV1L
Cancer,Gastrointestinal Disease,Organismal Injury and Abnormalities	Digestive system cancer	0.000162			289	ABHD14B,ACAD11,ACLY,ACSL3,ADRM1,ALDH1L1,ALG1,ALG5,AMPD2,ANO10,ANXA2,ANXA5,AP2B1,AP3D1,AP3M1,APPL2,ARF1,ARFGEF2,ARHGEF12,ARMCX2,ARMT1,ARPC1B,ARSB,ASAP2,ASCC3,ASL,ASPH,ATG7,ATP13A1,ATP2A2,ATP6V1H,BAX,BIN1,BIRC6,BSG,CACNA2D1,CALU,CAMK2B,CAMK2D,CAPZA2,CBS/LOC102724560,CBX1,CBX5,CCDC6,CCDC9B,CCT4,CCT5,CDH2,CDKN2A,CERS2,CFL2,CLPTM1,CNBP,CNDP2,CNN1,COPA,COX6C,CSDE1,CSTF1,CTIF,CTPS1,CTSL,DCTN1,DDX19A,DEC…
Organismal Injury and Abnormalities,Renal and Urological Disease	Renal lesion	0.000169			61	ACAD11,ACSL3,AMPD2,ANXA2,ANXA5,ATG7,BAX,BSG,CDKN2A,COX5B,COX6C,CSTF1,CTSL,DDRGK1,DNAJC10,DNM1L,DNMBP,DST,EEF1B2,EIF2AK4,EIF4A2,ENG,FH,GRHPR,GSTM2,GSTM3,H1-2,HLA-A,HSP90AA1,HSP90AB1,IFIT3,ITGA5,KHSRP,LGALS3,LIPA,LTA4H,M6PR,MAPK1,MAPK14,MIA2,MUC16,MYL9,NONO,NOTCH2,NPEPPS,OPTN,POFUT2,PSMD7,PSPC1,RASA1,SAFB2,SAMM50,SDHA,SF3B2,SMURF2,SRA1,STUB1,TUBB2A,UFSP2,UQCRFS1,ZC3HAV1L
Cancer,Organismal Injury and Abnormalities,Renal and Urological Disease	Urinary tract cancer	0.000173			100	ACAD11,ACSL3,AMPD2,ANXA2,ANXA5,AP3D1,ATG7,BAX,BIRC6,BSG,CACNA2D1,CCDC9B,CDKN2A,CERS2,CFL2,COX5B,COX6C,CSTF1,CTSL,DDRGK1,DECR1,DNAJC10,DNAJC13,DNM1L,DNMBP,DOCK5,DSP,DST,DYNC1H1,EEF1B2,EEF1D,EIF2AK4,EIF4A2,EIF4G3,ENG,EXOC3,FH,FUBP1,FYCO1,GLTP,GRHPR,GSTM2,GSTM3,H1-2,HLA-A,HNRNPUL1,HSP90AA1,HSP90AB1,HSPA1A/HSPA1B,HSPA6,HSPB1,IFIT3,INF2,ITGA5,KHSRP,LGALS3,LIPA,LTA4H,M6PR,MAPK1,MAPK14,MIA2,MUC16,MVP,MY…
Cancer,Gastrointestinal Disease,Organismal Injury and Abnormalities	Salivary gland cancer	0.000173			9	BIRC6,CDKN2A,FASN,HSP90AA1,HSP90AB1,MUC16,PRKACB,TRAM1,TUBB2A
Cancer,Organismal Injury and Abnormalities	Genitourinary adenocarcinoma	0.000177			206	ACAD11,ACLY,ACSL3,ALDH1L1,ALG5,AMPD2,ANXA2,ANXA5,AP2B1,AP3D1,APPL2,ARF1,ARFGEF2,ARHGEF12,ARL8B,ARMCX2,ARMT1,ARSB,ASAP2,ASCC3,ASPH,ATG7,ATP13A1,ATP6V1H,BAX,BIN1,BIRC6,BSG,CACNA2D1,CALU,CAMK2B,CAPZA1,CBS/LOC102724560,CBX5,CCDC6,CCT5,CDH2,CDKN2A,CERS2,CNN1,COPA,COX5B,COX6C,CSDE1,CSTF1,CTPS1,CTSL,DCTN1,DDRGK1,DNAJB6,DNAJC10,DNAJC13,DNM1L,DNMBP,DOCK5,DSP,DST,DYNC1H1,EEF1B2,EEF1D,EIF2AK4,EIF2B3,EIF4A2,…
Cancer,Organismal Injury and Abnormalities	Extraadrenal retroperitoneal tumor	0.000184			124	ACAD11,ACLY,ACSL3,AMPD2,ANO10,ANXA2,ANXA5,AP3D1,APPL2,ARFGEF2,ARHGEF12,ARMCX2,ARSB,ASCC3,ATG7,BAX,BIN1,BIRC6,BSG,CALU,CCDC6,CCDC9B,CDH2,CDKN2A,COPA,COX5B,COX6C,CSDE1,CSTF1,CTSL,DCTN1,DDRGK1,DNAJC10,DNAJC13,DNM1L,DNMBP,DOCK5,DST,EEF1B2,EIF2AK4,EIF4A2,EMC7,ENG,ENO1,EXOC3,FARP1,FASN,FH,FHL1,FKBP14,FNDC3B,FRMD6,FUBP1,GAA,GALNT2,GDI1,GIT2,GNL3,GRHPR,GSTM2,GSTM3,H1-2,HERC4,HLA-A,HNRNPUL1,HS2ST1,HSP90AA…
Cancer,Organismal Injury and Abnormalities,Renal and Urological Disease	Renal cell carcinoma	0.000187			56	ACAD11,ACSL3,AMPD2,ANXA2,ANXA5,ATG7,BAX,BSG,CDKN2A,COX5B,COX6C,CSTF1,CTSL,DDRGK1,DNAJC10,DNM1L,DNMBP,DST,EEF1B2,EIF2AK4,EIF4A2,FH,GRHPR,GSTM2,GSTM3,H1-2,HLA-A,HSP90AA1,HSP90AB1,IFIT3,ITGA5,KHSRP,LGALS3,LIPA,LTA4H,M6PR,MAPK1,MIA2,MUC16,MYL9,NONO,NOTCH2,NPEPPS,OPTN,POFUT2,PSMD7,PSPC1,RASA1,SAFB2,SAMM50,SDHA,SF3B2,SRA1,UFSP2,UQCRFS1,ZC3HAV1L
Cancer,Gastrointestinal Disease,Organismal Injury and Abnormalities	Salivary gland carcinoma	0.000187			8	BIRC6,CDKN2A,FASN,HSP90AA1,HSP90AB1,MUC16,PRKACB,TRAM1
Cancer,Organismal Injury and Abnormalities	Anogenital cancer	0.000187			229	ABHD14B,ACAD11,ACLY,ACSL3,ADRM1,AK1,ALDH1L1,ALG1,ALG5,AMPD2,ANO10,ANXA2,ANXA5,AP2B1,AP3D1,APPL2,ARF1,ARFGEF2,ARHGEF12,ARL8B,ARMCX2,ARMT1,ARSB,ASAP2,ASCC3,ASL,ASPH,ATG7,ATP13A1,ATP6V1H,BAX,BIN1,BIRC6,BSG,CACNA2D1,CALU,CAMK2B,CAPZA1,CAPZA2,CBS/LOC102724560,CBX1,CBX5,CCDC6,CCT5,CDH2,CDKN2A,CERS2,CNDP2,CNN1,COPA,CSDE1,CSTF1,CTIF,CTPS1,CTSL,DCTN1,DDRGK1,DNAJB6,DNAJC10,DNAJC13,DNM1L,DNMBP,DOCK5,DSP,DST…
Cancer,Organismal Injury and Abnormalities	Development of adenocarcinoma	0.000193			185	ACAD11,ACSL3,ALDH1L1,ALG1,ALG5,AMPD2,ANXA2,ANXA5,AP2B1,AP3D1,APPL2,ARF1,ARFGEF2,ARHGEF12,ARL8B,ARMCX2,ASCC3,ASPH,ATG7,ATP13A1,ATP6V1H,BAX,BIN1,BIRC6,BSG,CACNA2D1,CAMK2B,CBS/LOC102724560,CCDC6,CCDC9B,CCT5,CDH2,CDKN2A,CLPTM1,CNDP2,COPA,COX5B,COX6C,CSDE1,CSTF1,CTPS1,CTSL,DDRGK1,DEK,DNAJB6,DNAJC10,DNAJC13,DNM1L,DNMBP,DOCK5,DSP,DST,DYNC1H1,EEF1B2,EEF1D,EIF2AK4,EIF2B3,EIF4A2,EIF4G3,EMC7,ENG,ENO1,EXOC3,…
Cancer,Organismal Injury and Abnormalities	Development of malignant tumor	0.000204		0,447	247	ABHD14B,ACAD11,ACLY,ACSL3,ALDH1L1,ALG1,ALG5,AMPD2,ANO10,ANXA2,ANXA5,AP2B1,AP3D1,APPL2,ARF1,ARFGEF2,ARHGEF12,ARL8B,ARMCX2,ARMT1,ARSB,ASAP2,ASCC3,ASPH,ATG7,ATP13A1,ATP6V1H,BAX,BIN1,BIRC6,BSG,CACNA2D1,CAMK2B,CAMK2D,CAPZA2,CBS/LOC102724560,CBX1,CBX5,CCDC6,CCDC9B,CCT5,CDH2,CDKN2A,CLPTM1,CNDP2,CNN1,COPA,COX5B,COX6C,CSDE1,CSTF1,CTPS1,CTSL,DCTN1,DDRGK1,DDX19A,DEK,DNAJB6,DNAJC10,DNAJC13,DNM1L,DNMBP,DOCK5,…
Cell-To-Cell Signaling and Interaction	Adhesion of tumor cell lines	0.000206	Increased	2,007	7	BSG,DSP,GALNT2,ITGA5,PRNP,RASA1,SLC7A5
Cancer,Gastrointestinal Disease,Organismal Injury and Abnormalities,Respiratory Disease	Human papillomavirus positive oropharyngeal squamous cell carcinoma	0.000212			4	CDKN2A,HSP90AA1,HSP90AB1,TUBB2A
Cell-To-Cell Signaling and Interaction	Adhesion of keratinocyte cancer cell lines	0.000219			3	DSP,GALNT2,RASA1
Cancer,Organismal Injury and Abnormalities	Benign solid tumor	0.000222			36	ALG1,ANXA2,ANXA5,ARFGEF2,ASCC3,CDH2,CDKN2A,DNM1L,DST,EIF2AK4,EIF4EBP1,FH,FUBP1,GLTP,GRAMD2B,HLA-A,HSP90AB1,IFIT3,IQGAP1,ITGA6,MAPK1,MDH1,NOTCH2,NPEPPS,PPA1,RAB9A,RPS6,RUVBL1,SDHA,SKIC3,SLC7A5,STAMBP,TUBB2A,UGP2,XAF1,ZC3HAV1L
Cancer,Organismal Injury and Abnormalities	Tumorigenesis of epithelial neoplasm	0.000232			247	ABHD14B,ACAD11,ACLY,ACSL3,ALDH1L1,ALG1,ALG5,AMPD2,ANO10,ANXA2,ANXA5,AP2B1,AP3D1,APPL2,ARF1,ARFGEF2,ARHGEF12,ARL8B,ARMCX2,ARMT1,ARSB,ASAP2,ASCC3,ASPH,ATG7,ATP13A1,ATP6V1H,BAX,BIN1,BIRC6,BSG,CACNA2D1,CAMK2B,CAMK2D,CAPZA2,CBS/LOC102724560,CBX1,CBX5,CCDC6,CCDC9B,CCT5,CDH2,CDKN2A,CLPTM1,CNDP2,CNN1,COPA,COX5B,COX6C,CSDE1,CSTF1,CTPS1,CTSL,DCTN1,DDRGK1,DDX19A,DEK,DNAJB6,DNAJC10,DNAJC13,DNM1L,DNMBP,DOCK5,…
Cancer,Organismal Injury and Abnormalities	Frequency of tumor	0.000239		0,447	248	ABHD14B,ACAD11,ACLY,ACSL3,ALDH1L1,ALG1,ALG5,AMPD2,ANO10,ANXA2,ANXA5,AP2B1,AP3D1,APPL2,ARF1,ARFGEF2,ARHGEF12,ARL8B,ARMCX2,ARMT1,ARSB,ASAP2,ASCC3,ASPH,ATG7,ATP13A1,ATP6V1H,BAX,BIN1,BIRC6,BSG,CACNA2D1,CAMK2B,CAMK2D,CAPZA2,CBS/LOC102724560,CBX1,CBX5,CCDC6,CCDC9B,CCT5,CDH2,CDKN2A,CLPTM1,CNDP2,CNN1,COPA,COX5B,COX6C,CSDE1,CSTF1,CTPS1,CTSL,DCTN1,DDRGK1,DDX19A,DEK,DNAJB6,DNAJC10,DNAJC13,DNM1L,DNMBP,DOCK5,…
Gene Expression	Initiation of expression of RNA	0.000241			12	BAX,CTIF,EIF2B3,EIF4A2,EIF4EBP1,EIF4G3,EIF4H,HSPB1,NOTCH2,PAIP2,TEAD1,UBTF
Developmental Disorder,Hereditary Disorder,Metabolic Disease,Organismal Injury and Abnormalities	Infantile glycogen storage disease type II	0.000259			2	GAA,M6PR
Cellular Assembly and Organization,Cellular Function and Maintenance	Mislocalization of actin stress fibers	0.000259			2	ENG,TRIP6
Cancer,Organismal Injury and Abnormalities,Respiratory Disease	TNM stage IB lung cancer	0.000262			4	AIMP2,HSP90AA1,HSP90AB1,TUBB2A
Cancer,Gastrointestinal Disease,Organismal Injury and Abnormalities	Large intestine adenocarcinoma	0.000272			245	ABHD14B,ACAD11,ACLY,ADRM1,ALDH1L1,ALG1,ALG5,AMPD2,ANO10,AP2B1,AP3D1,AP3M1,APPL2,ARFGEF2,ARHGEF12,ARMCX2,ARMT1,ARPC1B,ASAP2,ASCC3,ASL,ATG7,ATP13A1,ATP2A2,ATP6V1H,BAX,BIRC6,CACNA2D1,CALU,CAMK2B,CAMK2D,CAPZA2,CBS/LOC102724560,CBX1,CBX5,CCDC6,CCDC9B,CCT4,CCT5,CDH2,CDKN2A,CERS2,CFL2,CLPTM1,CNDP2,COPA,COX6C,CSDE1,CSTF1,CTIF,DCTN1,DDX19A,DECR1,DEK,DNAJB6,DNAJC10,DNAJC13,DNMBP,DOCK5,DSP,DST,DYNC1H1,DYNC1…
Cellular Movement	Cell movement of tumor cell lines	0.000287		0,914	21	ANXA2,ASPH,BIN1,BSG,CAPNS1,CDH2,CDKN2A,DSP,ENG,FASN,GALNT2,HSPA1A/HSPA1B,ITGA5,ITGA6,MAPK1,PARVB,PHB1,PTK2,RASA1,SEPTIN9,VAMP7
Cancer,Organismal Injury and Abnormalities	Development of carcinoma	0.000314			245	ABHD14B,ACAD11,ACLY,ACSL3,ALDH1L1,ALG1,ALG5,AMPD2,ANO10,ANXA2,ANXA5,AP2B1,AP3D1,APPL2,ARF1,ARFGEF2,ARHGEF12,ARL8B,ARMCX2,ARMT1,ARSB,ASAP2,ASCC3,ASPH,ATG7,ATP13A1,ATP6V1H,BAX,BIN1,BIRC6,BSG,CACNA2D1,CAMK2B,CAMK2D,CAPZA2,CBS/LOC102724560,CBX1,CBX5,CCDC6,CCDC9B,CCT5,CDH2,CDKN2A,CLPTM1,CNDP2,CNN1,COPA,COX5B,COX6C,CSDE1,CSTF1,CTPS1,CTSL,DCTN1,DDRGK1,DDX19A,DEK,DNAJB6,DNAJC10,DNAJC13,DNM1L,DNMBP,DOCK5,…
Hereditary Disorder,Metabolic Disease,Neurological Disease,Ophthalmic Disease,Organismal Injury and Abnormalities	Autosomal dominant optic atrophy	0.000324			3	DNM1L,SDHA,SSBP1
Infectious Diseases	Viral Infection	0.000341	Increased	2,379	42	ANXA2,ASCC3,ATG7,ATP2A2,BSG,CACNA2D1,CAPZA2,CCDC9B,CDKN2A,CTSL,DCTN1,DEK,DNM1L,EIF4A2,GAA,H1-2,HLA-A,HSPA1A/HSPA1B,HSPA5,HSPA6,HSPA8,IFIT3,LAMTOR5,LIPA,LTA4H,MDH1,MX1,NECAP2,OPTN,PRNP,PTPN1,RAB11B,RPL38,SEH1L,SLC2A1,TALDO1,TKT,TMX1,TPT1,TUBB2A,VPS37B,XAF1
Cancer,Organismal Injury and Abnormalities	Serous peritoneal adenocarcinoma	0.000342			5	HSP90AA1,HSP90AB1,MAPK1,MUC16,TUBB2A
Cancer,Gastrointestinal Disease,Organismal Injury and Abnormalities	Digestive organ tumor	0.000362			291	ABHD14B,ACAD11,ACLY,ACSL3,ADRM1,ALDH1L1,ALG1,ALG5,AMPD2,ANO10,ANXA2,ANXA5,AP2B1,AP3D1,AP3M1,APPL2,ARF1,ARFGEF2,ARHGEF12,ARMCX2,ARMT1,ARPC1B,ARSB,ASAP2,ASCC3,ASL,ASPH,ATG7,ATP13A1,ATP2A2,ATP6V1H,BAX,BIN1,BIRC6,BSG,CACNA2D1,CALU,CAMK2B,CAMK2D,CAPZA2,CBS/LOC102724560,CBX1,CBX5,CCDC6,CCDC9B,CCT4,CCT5,CDH2,CDKN2A,CERS2,CFL2,CLPTM1,CNBP,CNDP2,CNN1,COPA,COX6C,CSDE1,CSTF1,CTIF,CTPS1,CTSL,DCTN1,DDX19A,DEC…
Cancer,Organismal Injury and Abnormalities	Breast or pancreatic cancer	0.000376			161	ABHD14B,ACAD11,ACLY,AK1,ALDH1L1,ALG1,ALG5,AMPD2,ANO10,AP3D1,APPL2,ARFGEF2,ARHGEF12,ARMCX2,ARMT1,ARSB,ASCC3,ASL,ATG7,ATP13A1,BAX,BIN1,BIRC6,BSG,CACNA2D1,CALU,CAMK2B,CAPZA2,CBS/LOC102724560,CCT5,CDH2,CDKN2A,CNDP2,CNN1,COPA,CSDE1,CTIF,DCTN1,DNAJB6,DNAJC13,DNM1L,DNMBP,DOCK5,DSP,DST,DYNC1H1,EEF1B2,EEF1D,EIF2AK4,EIF4A2,EIF4EBP1,EIF4G3,EMC7,ENG,ENO1,EXOC3,EXOC4,FARP1,FASN,FH,FHL1,FKBP14,FKBP3,FNDC3A,FND…
Cancer,Organismal Injury and Abnormalities,Reproductive System Disease	Stage III endometrial adenocarcinoma	0.000385			4	HSP90AA1,HSP90AB1,SLC2A1,TUBB2A
Cancer,Organismal Injury and Abnormalities,Reproductive System Disease	Stage IVA-IVB endometrial undifferentiated carcinoma	0.000385			4	HSP90AA1,HSP90AB1,SLC2A1,TUBB2A
Cancer,Organismal Injury and Abnormalities,Reproductive System Disease	Stage IVA-IVB endometrial clear cell carcinoma	0.000385			4	HSP90AA1,HSP90AB1,SLC2A1,TUBB2A
Hereditary Disorder,Neurological Disease,Organismal Injury and Abnormalities	Hereditary neuropathy	0.000425			18	AMPD2,ARF1,CCT5,DCTN1,DNAJB6,DNAJC13,DNM1L,DST,DYNC1H1,HADHA,HSPB1,INF2,NEMF,OPTN,SDHA,SEPTIN9,SQSTM1,SSBP1
Cancer,Gastrointestinal Disease,Hepatic System Disease,Organismal Injury and Abnormalities	Bile duct adenocarcinoma	0.000445			15	ACLY,ANXA2,CDH2,CDKN2A,DST,HLA-A,HSP90AA1,HSP90AB1,MAPK1,MIA2,NUTF2,RASA1,RPL13A,SRPRA,TUBB2A
Cancer,Organismal Injury and Abnormalities,Respiratory Disease	Stage I lung cancer	0.000446			7	AIMP2,ANXA2,HSP90AA1,HSP90AB1,RPS6,TPT1,TUBB2A
Organismal Injury and Abnormalities	Benign lesion	0.000447			37	ALG1,ANXA2,ANXA5,ARFGEF2,ASCC3,CDH2,CDKN2A,DNM1L,DST,EIF2AK4,EIF4EBP1,FH,FUBP1,GLTP,GRAMD2B,HLA-A,HSP90AB1,IFIT3,IQGAP1,ITGA6,MAPK1,MDH1,NOTCH2,NPEPPS,PPA1,RAB9A,RPS6,RUVBL1,SDHA,SKIC3,SLC2A1,SLC7A5,STAMBP,TUBB2A,UGP2,XAF1,ZC3HAV1L
Cellular Movement	Influx of cells	0.000458			3	ATP2A2,PDE1C,STIM1
Cancer,Organismal Injury and Abnormalities,Skeletal and Muscular Disorders	Smooth muscle tumor	0.000466			19	ANXA2,ARFGEF2,CDKN2A,CTSL,DST,EIF4EBP1,FH,GRAMD2B,HSP90AB1,IFIT3,IQGAP1,MAPK1,MDH1,NPEPPS,RAB9A,SKIC3,STAMBP,TUBB2A,XAF1
Cancer,Hematological Disease,Immunological Disease,Organismal Injury and Abnormalities	Low-grade lymphoma	0.000468			30	ANXA2,ASAP2,ASCC3,BIRC6,CDKN2A,CLPTM1,CSDE1,CTSL,DSP,DST,EXOC4,FASN,FHL1,FUBP1,GYS1,HSP90AA1,HSP90AB1,IGF2R,IQGAP1,IRF2BP2,MUC16,NLRP10,NONO,NOTCH2,NUTF2,PTK2,PTPN1,RAB3GAP1,STIM1,TUBB2A
Cancer,Organismal Injury and Abnormalities,Reproductive System Disease	Fallopian tube serous adenocarcinoma	0.000491			5	HSP90AA1,HSP90AB1,MAPK1,MUC16,TUBB2A
Cancer,Organismal Injury and Abnormalities	Formation of solid tumor	0.000497			281	ABHD14B,ACAD11,ACLY,ACSL3,AIMP2,ALDH1L1,ALG1,ALG5,AMPD2,ANO10,ANXA2,ANXA5,AP2B1,AP3D1,APPL2,ARF1,ARFGEF2,ARHGEF12,ARL8B,ARMCX2,ARMT1,ARSB,ASAP2,ASCC3,ASPH,ATG7,ATP13A1,ATP2A2,ATP6V1H,BAX,BIN1,BIRC6,BSG,CACNA2D1,CAMK2B,CAMK2D,CAPZA2,CBS/LOC102724560,CBX1,CBX5,CCDC6,CCDC9B,CCT4,CCT5,CDH2,CDKN2A,CERS2,CLPTM1,CNDP2,CNN1,COPA,COX5B,COX6C,CSDE1,CSTF1,CTIF,CTPS1,CTSL,DCTN1,DDRGK1,DDX19A,DEK,DENND10,DNAJ…
Cancer,Gastrointestinal Disease,Organismal Injury and Abnormalities	Gastrointestinal carcinoma	0.000506			262	ABHD14B,ACAD11,ACLY,ACSL3,ADRM1,ALDH1L1,ALG1,ALG5,AMPD2,ANO10,AP2B1,AP3D1,AP3M1,APPL2,ARFGEF2,ARHGEF12,ARMCX2,ARMT1,ARPC1B,ARSB,ASAP2,ASCC3,ASL,ASPH,ATG7,ATP13A1,ATP2A2,ATP6V1H,BAX,BIN1,BIRC6,CACNA2D1,CALU,CAMK2B,CAMK2D,CAPZA2,CBS/LOC102724560,CBX1,CBX5,CCDC6,CCDC9B,CCT4,CCT5,CDH2,CDKN2A,CERS2,CFL2,CLPTM1,CNBP,CNDP2,CNN1,COPA,COX6C,CSDE1,CSTF1,CTIF,CTPS1,DCTN1,DDX19A,DECR1,DEK,DNAJB6,DNAJC10,DNAJ…
Cancer,Gastrointestinal Disease,Organismal Injury and Abnormalities	Gastrointestinal adenocarcinoma	0.000532			251	ABHD14B,ACAD11,ACLY,ACSL3,ADRM1,ALDH1L1,ALG1,ALG5,AMPD2,ANO10,AP2B1,AP3D1,AP3M1,APPL2,ARFGEF2,ARHGEF12,ARMCX2,ARMT1,ARPC1B,ASAP2,ASCC3,ASL,ATG7,ATP13A1,ATP2A2,ATP6V1H,BAX,BIN1,BIRC6,CACNA2D1,CALU,CAMK2B,CAMK2D,CAPZA2,CBS/LOC102724560,CBX1,CBX5,CCDC6,CCDC9B,CCT4,CCT5,CDH2,CDKN2A,CERS2,CFL2,CLPTM1,CNDP2,COPA,COX6C,CSDE1,CSTF1,CTIF,CTPS1,DCTN1,DDX19A,DECR1,DEK,DNAJB6,DNAJC10,DNAJC13,DNMBP,DOCK5,DSP,…
Cancer,Organismal Injury and Abnormalities,Reproductive System Disease	Early-stage endometrial cancer	0.000546			4	HSP90AA1,HSP90AB1,SLC2A1,TUBB2A
Cardiovascular Disease,Developmental Disorder,Organismal Injury and Abnormalities	Congenital arteriovenous malformation	0.000546			4	CDH2,ENG,LEMD3,RASA1
Cancer,Endocrine System Disorders,Organismal Injury and Abnormalities,Reproductive System Disease	FIGO stage III-IV ovarian carcinoma	0.000546			4	HSP90AA1,HSP90AB1,MUC16,TUBB2A
Cancer,Organismal Injury and Abnormalities	Pelvic cancer	0.000547			220	ACAD11,ACLY,ACSL3,ADRM1,ALDH1L1,ALG5,AMPD2,ANXA2,ANXA5,AP2B1,AP3D1,APPL2,ARF1,ARFGEF2,ARHGEF12,ARL8B,ARMCX2,ARMT1,ARSB,ASAP2,ASCC3,ASPH,ATP13A1,ATP6V1H,BAX,BIN1,BIRC6,BSG,CACNA2D1,CALU,CAMK2B,CAPZA1,CBS/LOC102724560,CBX1,CBX5,CCDC6,CCDC9B,CCT5,CDH2,CDKN2A,CERS2,CFL2,CNN1,COPA,CSDE1,CSTF1,CTPS1,CTSL,DCTN1,DDRGK1,DECR1,DNAJB6,DNAJC10,DNAJC13,DNM1L,DNMBP,DOCK5,DSP,DST,DYNC1H1,EEF1B2,EEF1D,EIF2AK4,EI…
Cancer,Organismal Injury and Abnormalities,Reproductive System Disease	Dysgerminoma	0.000622			3	HSP90AA1,HSP90AB1,SET
Developmental Disorder,Hereditary Disorder,Organismal Injury and Abnormalities,Skeletal and Muscular Disorders	Emery-Dreifuss muscular dystrophy	0.000622			6	ACLY,ENG,FHL1,TMEM43,TPM4,TUBB2A
Cancer,Organismal Injury and Abnormalities,Reproductive System Disease	Genital tract cancer	0.000631			207	ACAD11,ACLY,ACSL3,ADRM1,ALDH1L1,ALG5,AMPD2,ANXA2,ANXA5,AP2B1,AP3D1,APPL2,ARF1,ARFGEF2,ARHGEF12,ARL8B,ARMCX2,ARMT1,ARSB,ASAP2,ASCC3,ASPH,ATP13A1,ATP6V1H,BAX,BIN1,BIRC6,BSG,CACNA2D1,CALU,CAMK2B,CAPZA1,CBS/LOC102724560,CBX1,CBX5,CCDC6,CCT5,CDH2,CDKN2A,CERS2,CNN1,COPA,CSDE1,CSTF1,CTPS1,CTSL,DCTN1,DDRGK1,DNAJB6,DNAJC10,DNAJC13,DNM1L,DNMBP,DOCK5,DSP,DST,DYNC1H1,EEF1B2,EEF1D,EIF2AK4,EIF2B3,EIF4A2,EIF4EB…
Cell Morphology,Cellular Function and Maintenance	Macroautophagy	0.000648			9	ATG7,EXOC4,GAA,LAMTOR5,PAFAH1B2,PLAA,RRAGC,SQSTM1,VPS37B
Cancer,Gastrointestinal Disease,Organismal Injury and Abnormalities	Diffuse type gastric adenocarcinoma	0.000675			6	CDKN2A,DOCK5,HSP90AA1,HSP90AB1,NSF,TUBB2A
Cancer,Organismal Injury and Abnormalities	Incidence of tumor	0.000683		0,447	252	ABHD14B,ACAD11,ACLY,ACSL3,ALDH1L1,ALG1,ALG5,AMPD2,ANO10,ANXA2,ANXA5,AP2B1,AP3D1,APPL2,ARF1,ARFGEF2,ARHGEF12,ARL8B,ARMCX2,ARMT1,ARSB,ASAP2,ASCC3,ASPH,ATG7,ATP13A1,ATP6V1H,BAX,BIN1,BIRC6,BSG,CACNA2D1,CAMK2B,CAMK2D,CAPZA2,CBS/LOC102724560,CBX1,CBX5,CCDC6,CCDC9B,CCT5,CDH2,CDKN2A,CLPTM1,CNDP2,CNN1,COPA,COX5B,COX6C,CSDE1,CSTF1,CTPS1,CTSL,DCTN1,DDRGK1,DDX19A,DEK,DNAJB6,DNAJC10,DNAJC13,DNM1L,DNMBP,DOCK5,…
Cancer,Organismal Injury and Abnormalities,Reproductive System Disease	Endometrial serous carcinoma	0.000684			5	CDKN2A,HSP90AA1,HSP90AB1,SLC2A1,TUBB2A
Cancer,Endocrine System Disorders,Organismal Injury and Abnormalities,Reproductive System Disease	Ovarian germ cell tumor	0.000684			5	CDKN2A,HSP90AA1,HSP90AB1,MAPK1,TUBB2A
Cancer,Organismal Injury and Abnormalities	Head and neck adenocarcinoma	0.000698			14	BIRC6,ENG,ENO1,FASN,HSP90AA1,HSP90AB1,ITGA5,LGALS3,MUC16,NOTCH2,PRKACB,SLC2A1,TRAM1,ZC3HAV1L
Developmental Disorder,Hereditary Disorder,Organismal Injury and Abnormalities	Familial congenital malformation	0.000701			54	ALG1,AMPD2,AP3D1,ARF1,ARFGEF2,ASPH,BIN1,CACNA2D1,CARS1,CDH2,CFL2,CNBP,DDRGK1,DSP,DST,DYNC1H1,EIF4EBP1,ENG,EXOC4,FHL1,FKBP14,FYCO1,HS2ST1,ITGA6,KDSR,LEMD3,LETM1,LZTFL1,MAPK1,MYL9,NONO,NOTCH2,PEX3,PIGS,PLAA,PLCB3,PLOD1,PPIB,PRKACB,PRKCSH,PUF60,RAB18,RAB3GAP1,RASA1,SKIC3,SLC27A4,SLC2A1,STAMBP,STIM1,TKT,TUBB2A,UFSP2,VARS1,ZMPSTE24
Cellular Assembly and Organization,Cellular Function and Maintenance	Organization of endosomes	0.000748			4	ARFGEF2,DNAJC13,HOOK3,SQSTM1
Cancer,Gastrointestinal Disease,Hepatic System Disease,Organismal Injury and Abnormalities	Biliary tract adenocarcinoma	0.000752			16	ACLY,ANXA2,CDH2,CDKN2A,DST,HLA-A,HSP90AA1,HSP90AB1,MAPK1,MIA2,MUC16,NUTF2,RASA1,RPL13A,SRPRA,TUBB2A
Cancer,Organismal Injury and Abnormalities	Glandular intraepithelial neoplasm	0.000765			14	ANXA2,AP3D1,ASCC3,CCDC6,CDH2,CDKN2A,EXOC3,ITGA6,MUC16,MYL9,NLRP10,PREB,RAB3GAP1,SDHA
Cellular Movement,Hematological System Development and Function,Immune Cell Trafficking,Inflammatory Response	Chemotaxis of neutrophils	0.000768		1,000	7	BSG,DEK,DNM1L,LGALS3,MCU,MOSPD2,PPIB
Cancer,Gastrointestinal Disease,Organismal Injury and Abnormalities,Respiratory Disease	Stage IVA nasopharyngeal cancer	0.000768			2	HSP90AA1,HSP90AB1
Cancer,Gastrointestinal Disease,Organismal Injury and Abnormalities,Respiratory Disease	Stage III CDKN2A positive oropharyngeal squamous cell carcinoma	0.000768			2	HSP90AA1,HSP90AB1
Cancer,Organismal Injury and Abnormalities,Respiratory Disease	Stage IV ALK mutation negative EGFR mutation negative nonsquamous non-small cell lung carcinoma	0.000768			2	HSP90AA1,HSP90AB1
Cancer,Organismal Injury and Abnormalities,Reproductive System Disease	Stage IA cervical cancer	0.000768			2	HSP90AA1,HSP90AB1
Cancer,Gastrointestinal Disease,Organismal Injury and Abnormalities,Respiratory Disease	Stage IVB CDKN2A negative oropharyngeal squamous cell carcinoma	0.000768			2	HSP90AA1,HSP90AB1
Cancer,Organismal Injury and Abnormalities,Respiratory Disease	Stage 4a undifferentiated laryngeal carcinoma	0.000768			2	HSP90AA1,HSP90AB1
Cancer,Organismal Injury and Abnormalities	Stage IVB loco-regionally advanced squamous cell carcinoma of the head and neck	0.000768			2	HSP90AA1,HSP90AB1
Cell Cycle	Senescence of liver cell lines	0.000768			2	ACLY,FASN
Cancer,Organismal Injury and Abnormalities,Reproductive System Disease	FIGO stage IB2-IVA invasive cervical squamous cell carcinoma	0.000768			2	HSP90AA1,HSP90AB1
Cancer,Organismal Injury and Abnormalities	High-risk occult primary cancer of head and neck	0.000768			2	HSP90AA1,HSP90AB1
Cancer,Organismal Injury and Abnormalities,Respiratory Disease	Stage 4b undifferentiated laryngeal carcinoma	0.000768			2	HSP90AA1,HSP90AB1
Cancer,Gastrointestinal Disease,Organismal Injury and Abnormalities,Respiratory Disease	Stage IVA CDKN2A negative oropharyngeal squamous cell carcinoma	0.000768			2	HSP90AA1,HSP90AB1
Cancer,Organismal Injury and Abnormalities,Reproductive System Disease	FIGO stage IB2-IVA primary cervical adenocarcinoma	0.000768			2	HSP90AA1,HSP90AB1
Small Molecule Biochemistry	Metabolism of nitrobenzene	0.000768			2	GSTM2,GSTM3
Cancer,Organismal Injury and Abnormalities,Respiratory Disease	TNM stage T3 glottis cancer	0.000768			2	HSP90AA1,HSP90AB1
Cancer,Connective Tissue Disorders,Gastrointestinal Disease,Organismal Injury and Abnormalities,Respiratory Disease,Skeletal and Muscular Disorders	High-risk squamous cell cancer of the maxillary sinus	0.000768			2	HSP90AA1,HSP90AB1
Cancer,Organismal Injury and Abnormalities,Respiratory Disease	Locally advanced glottis cancer	0.000768			2	HSP90AA1,HSP90AB1
Cancer,Gastrointestinal Disease,Hepatic System Disease,Organismal Injury and Abnormalities	Non-well differentiated fetal hepatoblastoma	0.000768			2	HSP90AA1,HSP90AB1
Cancer,Gastrointestinal Disease,Organismal Injury and Abnormalities,Respiratory Disease	High-risk squamous cell cancer of the oropharynx	0.000768			2	HSP90AA1,HSP90AB1
Cancer,Organismal Injury and Abnormalities,Respiratory Disease	Stage III locally advanced laryngeal squamous cell carcinoma	0.000768			2	HSP90AA1,HSP90AB1
Cancer,Gastrointestinal Disease,Organismal Injury and Abnormalities,Respiratory Disease	Stage 3 resectable hypopharynx carcinoma	0.000768			2	HSP90AA1,HSP90AB1
Cancer,Organismal Injury and Abnormalities,Respiratory Disease	Stage IVA locally advanced laryngeal squamous cell carcinoma	0.000768			2	HSP90AA1,HSP90AB1
Cancer,Organismal Injury and Abnormalities,Respiratory Disease	Ethmoid sinus adenocarcinoma	0.000768			2	HSP90AA1,HSP90AB1
Cancer,Organismal Injury and Abnormalities,Respiratory Disease	High-risk squamous cell cancer of the ethmoid sinus	0.000768			2	HSP90AA1,HSP90AB1
Cancer,Organismal Injury and Abnormalities,Respiratory Disease	Resectable glottis cancer	0.000768			2	HSP90AA1,HSP90AB1
Cancer,Organismal Injury and Abnormalities,Respiratory Disease	Stage 3 resectable laryngeal squamous cell carcinoma	0.000768			2	HSP90AA1,HSP90AB1
Cancer,Hereditary Disorder,Organismal Injury and Abnormalities,Reproductive System Disease	BRCA2 germline mutation positive triple negative invasive breast cancer	0.000768			2	HSP90AA1,HSP90AB1
Cancer,Organismal Injury and Abnormalities,Respiratory Disease	Stage 4a resectable laryngeal squamous cell carcinoma	0.000768			2	HSP90AA1,HSP90AB1
Cancer,Organismal Injury and Abnormalities,Respiratory Disease	Stage 3 undifferentiated laryngeal carcinoma	0.000768			2	HSP90AA1,HSP90AB1
Cancer,Gastrointestinal Disease,Organismal Injury and Abnormalities	High-risk squamous cell cancer of the lip	0.000768			2	HSP90AA1,HSP90AB1
Cancer,Organismal Injury and Abnormalities,Respiratory Disease	High-risk squamous cell cancer of the glottis	0.000768			2	HSP90AA1,HSP90AB1
Cancer,Organismal Injury and Abnormalities,Respiratory Disease	Resectable supraglottis cancer	0.000768			2	HSP90AA1,HSP90AB1
Cancer,Gastrointestinal Disease,Organismal Injury and Abnormalities	Adenoid cystic carcinoma of parotid gland	0.000768			2	HSP90AA1,HSP90AB1
Cancer,Organismal Injury and Abnormalities,Respiratory Disease	High-risk squamous cell cancer of the supraglottis	0.000768			2	HSP90AA1,HSP90AB1
Cancer,Hereditary Disorder,Organismal Injury and Abnormalities,Reproductive System Disease	BRCA1 germline mutation positive triple negative invasive breast cancer	0.000768			2	HSP90AA1,HSP90AB1
Cancer,Gastrointestinal Disease,Organismal Injury and Abnormalities,Respiratory Disease	Stage III CDKN2A negative oropharyngeal squamous cell carcinoma	0.000768			2	HSP90AA1,HSP90AB1
Cancer,Organismal Injury and Abnormalities,Reproductive System Disease	Invasive cervical adenocarcinoma	0.000768			2	HSP90AA1,HSP90AB1
Cancer,Organismal Injury and Abnormalities,Respiratory Disease	Advanced stage primary laryngeal cancer	0.000768			2	HSP90AA1,HSP90AB1
Cancer,Organismal Injury and Abnormalities,Respiratory Disease	Locally advanced supraglottis cancer	0.000768			2	HSP90AA1,HSP90AB1
Cancer,Organismal Injury and Abnormalities	Stage IVA loco-regionally advanced squamous cell carcinoma of the head and neck	0.000768			2	HSP90AA1,HSP90AB1
Cancer,Organismal Injury and Abnormalities	Stage II-IVA EBV positive squamous cell carcinoma of the head and neck of unknown primary	0.000768			2	HSP90AA1,HSP90AB1
Cancer,Organismal Injury and Abnormalities	TNM stage N2-3 head and neck squamous cell carcinoma of mucosal primary	0.000768			2	HSP90AA1,HSP90AB1
Cancer,Organismal Injury and Abnormalities,Reproductive System Disease	Primary cervical adenosquamous carcinoma	0.000768			2	HSP90AA1,HSP90AB1
Cancer,Gastrointestinal Disease,Organismal Injury and Abnormalities,Respiratory Disease	Undifferentiated oropharyngeal carcinoma	0.000768			2	HSP90AA1,HSP90AB1
Cancer,Gastrointestinal Disease,Organismal Injury and Abnormalities,Respiratory Disease	TNM stage T2-4 nasopharyngeal cancer	0.000768			2	HSP90AA1,HSP90AB1
Cancer,Organismal Injury and Abnormalities	Head and neck squamous cell carcinoma with extranodal extension of mucosal primary	0.000768			2	HSP90AA1,HSP90AB1
Cancer,Gastrointestinal Disease,Organismal Injury and Abnormalities,Respiratory Disease	CDKN2A overexpression negative hypopharyngeal squamous cell carcinoma	0.000768			2	HSP90AA1,HSP90AB1
Cancer,Organismal Injury and Abnormalities,Reproductive System Disease	Primary cervical squamous cell carcinoma	0.000768			2	HSP90AA1,HSP90AB1
Cancer,Organismal Injury and Abnormalities,Respiratory Disease	CDKN2A overexpression negative laryngeal squamous cell carcinoma	0.000768			2	HSP90AA1,HSP90AB1
Carbohydrate Metabolism,Small Molecule Biochemistry	Metabolism of fructose-6-phosphate	0.000768			2	PFKL,PFKM
Cancer,Hereditary Disorder,Organismal Injury and Abnormalities	Hereditary cancer-predisposing syndrome	0.000788			24	BIRC6,CDKN2A,EIF2AK4,EIF4EBP1,ENG,FH,HSP90AA1,HSP90AB1,LASP1,MYL9,MYO5A,NEMF,NOTCH2,PHB1,PRKCSH,RPL11,RPL35,RPS24,SDHA,SF3B2,SLC25A11,SLC2A1,TPM4,TUBB2A
Cardiovascular System Development and Function	Endothelial barrier function of vascular endothelial cells	0.000819			3	ANXA2,IQGAP1,STIM1
Cancer,Organismal Injury and Abnormalities,Reproductive System Disease	Vaginal neoplasm	0.000819			3	CDKN2A,HSP90AA1,HSP90AB1
Cellular Development,Cellular Growth and Proliferation,Reproductive System Development and Function	Cell proliferation of breast cell lines	0.000823		0,895	9	ARF1,ATG7,FRMD6,MUC16,PTBP3,RAP1GDS1,SEPTIN9,SLC2A1,SQSTM1
Protein Synthesis	Metabolism of peptide	0.000823			9	ARL1,CAMK2D,CNDP2,GALNT2,GGCT,GSTM2,GSTM3,LTA4H,MAPK1
Cancer,Hereditary Disorder,Organismal Injury and Abnormalities,Renal and Urological Disease	Familial renal cell carcinoma	0.000867			4	CDKN2A,FH,SDHA,SF3B2
Cancer,Gastrointestinal Disease,Organismal Injury and Abnormalities	Gastric cardia cancer	0.000867			4	CDKN2A,HSP90AA1,HSP90AB1,TUBB2A
Cardiovascular Disease,Developmental Disorder,Hereditary Disorder,Organismal Injury and Abnormalities	Hereditary venous malformation	0.000867			4	CDH2,ENG,LEMD3,RASA1
Cancer,Organismal Injury and Abnormalities,Reproductive System Disease	Stage I-II endometrial cancer	0.000867			4	HSP90AA1,HSP90AB1,SLC2A1,TUBB2A
Cellular Movement	Cell movement of sarcoma cell lines	0.000872		1,912	7	CDH2,FASN,ITGA5,MAPK1,PARVB,SEPTIN9,VAMP7
Cancer,Organismal Injury and Abnormalities	Pelvic tumor	0.000884			221	ACAD11,ACLY,ACSL3,ADRM1,ALDH1L1,ALG5,AMPD2,ANXA2,ANXA5,AP2B1,AP3D1,APPL2,ARF1,ARFGEF2,ARHGEF12,ARL8B,ARMCX2,ARMT1,ARSB,ASAP2,ASCC3,ASPH,ATP13A1,ATP6V1H,BAX,BIN1,BIRC6,BSG,CACNA2D1,CALU,CAMK2B,CAPZA1,CBS/LOC102724560,CBX1,CBX5,CCDC6,CCDC9B,CCT5,CDH2,CDKN2A,CERS2,CFL2,CNN1,COPA,CSDE1,CSTF1,CTPS1,CTSL,DCTN1,DDRGK1,DECR1,DNAJB6,DNAJC10,DNAJC13,DNM1L,DNMBP,DOCK5,DSP,DST,DYNC1H1,EEF1B2,EEF1D,EIF2AK4,EI…
Neurological Disease	Progressive motor neuropathy	0.000942			30	AIMP2,ANXA2,ANXA5,ATG7,BAX,BSG,CTIF,DCTN1,DNAJB6,DNAJC13,DYNC1H1,EIF2B3,EIF4A2,FUBP1,HMOX2,HSPA5,HSPB1,M6PR,MAPK1,MCU,MDH1,MX1,OPTN,PRNP,RPL13A,RPL31,RPS6,SQSTM1,STUB1,TPT1
Cancer,Gastrointestinal Disease,Organismal Injury and Abnormalities	Pancreaticobiliary carcinoma	0.000984			93	ACLY,ALG1,ANO10,ANXA2,AP3D1,APPL2,ARFGEF2,ARHGEF12,ARMCX2,ARSB,ASCC3,ASPH,BAX,BIN1,BIRC6,CACNA2D1,CALU,CDH2,CDKN2A,CFL2,CNN1,COPA,CSDE1,DCTN1,DEK,DNAJC13,DNM1L,DNMBP,DOCK5,DST,EIF2B3,EMC7,ENG,EXOC3,EXOC4,FARP1,FASN,FHL1,FKBP14,FNDC3B,FRMD6,FUBP1,GAA,GALNT2,GDI1,GIT2,GNL3,GRHPR,HERC4,HLA-A,HNRNPUL1,HSP90AA1,HSP90AB1,IGF2R,IQGAP1,IRF2BP2,ITGA5,LEMD3,LTA4H,MAPK1,MIA2,MOSPD2,MSI2,MUC16,MYO5A,NOMO1 (i…
Cellular Growth and Proliferation,Organismal Development	Growth of yeast	0.000995		-0,068	6	BAX,EIF4EBP1,HSP90AA1,HSP90AB1,MAPK14,ZMPSTE24
Cellular Movement	Cell movement of myeloid cells	0.00103		0,619	13	BSG,DDT,DEK,DNM1L,LGALS3,MAPK1,MAPK14,MCU,MOSPD2,PON2,PPIB,PRNP,PTK2
Cancer,Organismal Injury and Abnormalities,Reproductive System Disease	Genital tumor	0.00107			208	ACAD11,ACLY,ACSL3,ADRM1,ALDH1L1,ALG5,AMPD2,ANXA2,ANXA5,AP2B1,AP3D1,APPL2,ARF1,ARFGEF2,ARHGEF12,ARL8B,ARMCX2,ARMT1,ARSB,ASAP2,ASCC3,ASPH,ATP13A1,ATP6V1H,BAX,BIN1,BIRC6,BSG,CACNA2D1,CALU,CAMK2B,CAPZA1,CBS/LOC102724560,CBX1,CBX5,CCDC6,CCT5,CDH2,CDKN2A,CERS2,CNN1,COPA,CSDE1,CSTF1,CTPS1,CTSL,DCTN1,DDRGK1,DNAJB6,DNAJC10,DNAJC13,DNM1L,DNMBP,DOCK5,DSP,DST,DYNC1H1,EEF1B2,EEF1D,EIF2AK4,EIF2B3,EIF4A2,EIF4EB…
Cancer,Organismal Injury and Abnormalities,Reproductive System Disease	Mixed germ cell tumor	0.00114			4	CDKN2A,HSP90AA1,HSP90AB1,MAPK1
Dermatological Diseases and Conditions,Developmental Disorder,Organismal Injury and Abnormalities	Congenital anomaly of skin	0.00118			12	DSP,DST,EIF4EBP1,FKBP14,ITGA6,KDSR,MAPK1,PLOD1,RASA1,SLC27A4,SLC2A1,ZMPSTE24
Cancer,Organismal Injury and Abnormalities	Primary ovarian or peritoneal serous adenocarcinoma	0.00123			5	HSP90AA1,HSP90AB1,MAPK1,MUC16,TUBB2A
Cellular Movement,Hematological System Development and Function,Immune Cell Trafficking,Inflammatory Response	Cell movement of phagocytes	0.00124		0,658	13	BSG,DDT,DEK,DNM1L,LGALS3,MAPK1,MAPK14,MCU,MOSPD2,PON2,PPIB,PRNP,PTK2
Cancer,Organismal Injury and Abnormalities	Endometrioid carcinoma	0.00128			139	ACAD11,ACSL3,ALDH1L1,ALG5,AMPD2,ANXA5,AP2B1,AP3D1,APPL2,ARF1,ARFGEF2,ARHGEF12,ARL8B,ARMCX2,ASCC3,ASPH,ATP13A1,ATP6V1H,BIN1,BIRC6,CACNA2D1,CAMK2B,CBS/LOC102724560,CCDC6,CCT5,CDH2,CDKN2A,CSDE1,CSTF1,CTPS1,DNAJB6,DNAJC13,DNMBP,DOCK5,DSP,DST,DYNC1H1,EEF1B2,EEF1D,EIF2AK4,EIF2B3,EIF4A2,EIF4G3,EMC7,ENG,EXOC3,EXOC4,FAF2,FARP1,FNDC3A,FNDC3B,FRMD6,FUBP1,FYCO1,GGCT,HEATR5A,HOOK3,HSP90AA1,HSP90AB1,HSPA1A/HSP…
Cancer,Hereditary Disorder,Organismal Injury and Abnormalities,Reproductive System Disease	Hereditary breast and/or ovarian cancer	0.0013			10	BIRC6,HSP90AA1,HSP90AB1,LASP1,MYO5A,NEMF,NOTCH2,PHB1,TPM4,TUBB2A
Cancer,Organismal Injury and Abnormalities	Peritoneal undifferentiated carcinoma	0.0013			4	HSP90AA1,HSP90AB1,MUC16,TUBB2A
Cancer,Organismal Injury and Abnormalities	Peritoneal clear cell adenocarcinoma	0.0013			4	HSP90AA1,HSP90AB1,MUC16,TUBB2A
Cellular Assembly and Organization,Cellular Function and Maintenance	Depolarization of cellular membrane	0.0013			4	CAMK2D,FHL1,HMOX2,PHB1
Cancer,Organismal Injury and Abnormalities,Reproductive System Disease	Fallopian tube clear cell adenocarcinoma	0.0013			4	HSP90AA1,HSP90AB1,MUC16,TUBB2A
Cell Cycle	Interphase of lung cell lines	0.00132			3	CDKN2A,FH,HSPB1
Cancer,Gastrointestinal Disease,Hepatic System Disease,Organismal Injury and Abnormalities	Hepatobiliary system cancer	0.00134			146	ACLY,ACSL3,ADRM1,ALG1,ALG5,ANXA2,ANXA5,AP3D1,APPL2,ARF1,ARFGEF2,ARHGEF12,ARSB,ASAP2,ASCC3,ASPH,ATP13A1,ATP2A2,BAX,BIRC6,BSG,CACNA2D1,CALU,CAMK2B,CDH2,CDKN2A,CERS2,CFL2,CNDP2,CNN1,COPA,CSDE1,CSTF1,CTPS1,CTSL,DECR1,DEK,DENND10,DNAJC13,DNM1L,DNMBP,DST,DYNC1H1,EIF2AK4,EIF2B3,EIF4A2,EIF4G3,ENG,ENO1,EXOC4,FARP1,FARSA,FASN,FHL1,FNDC3B,FRMD6,FUBP1,GAA,GLTP,GNL3,GRAMD2B,GRHPR,GYS1,HADHA,HEATR5A,HLA-A,HNRN…
Cancer,Organismal Injury and Abnormalities	Subcutaneous tumor	0.00135			17	ANXA2,ARFGEF2,DST,EIF4EBP1,FH,GRAMD2B,HSP90AB1,IFIT3,IQGAP1,MAPK1,MDH1,NPEPPS,RAB9A,SKIC3,STAMBP,TUBB2A,XAF1
Cell Morphology,Cellular Function and Maintenance	Autophagy of cells	0.00136		1,266	14	ATG7,CDKN2A,CTSL,EIF4EBP1,ENG,GAA,LETM1,MAPK14,OPTN,PAFAH1B2,PLAA,SH3BP4,SQSTM1,VPS37B
Skeletal and Muscular Disorders	Laminopathy	0.00137			8	ACLY,DSP,ENG,FHL1,TMEM43,TPM4,TUBB2A,ZMPSTE24
Hereditary Disorder,Neurological Disease,Organismal Injury and Abnormalities,Skeletal and Muscular Disorders	Charcot-Marie-Tooth disease	0.0014			7	ARF1,DCTN1,DST,DYNC1H1,HSPB1,INF2,SEPTIN9
Cancer,Gastrointestinal Disease,Organismal Injury and Abnormalities	Salivary duct carcinoma	0.00147			5	BIRC6,FASN,MUC16,PRKACB,TRAM1
Cancer,Organismal Injury and Abnormalities,Reproductive System Disease	Undifferentiated fallopian tube carcinoma	0.00148			4	HSP90AA1,HSP90AB1,MUC16,TUBB2A
Cardiovascular Disease,Cardiovascular System Development and Function,Organ Morphology,Organismal Development,Organismal Injury and Abnormalities,Skeletal and Muscular Disorders	Idiopathic dilated cardiomyopathy	0.00148			4	PFKM,SDHA,SLC25A11,VDAC2
Cancer,Gastrointestinal Disease,Hepatic System Disease,Organismal Injury and Abnormalities	Hepatitis B surface antigen-negative hepatitis C virus negative hepatocellular carcinoma	0.00148			4	ENO1,HSPA5,HSPA8,UCHL5
Cancer,Endocrine System Disorders,Organismal Injury and Abnormalities,Reproductive System Disease	Undifferentiated ovarian carcinoma	0.00148			4	HSP90AA1,HSP90AB1,MUC16,TUBB2A
Endocrine System Disorders,Gastrointestinal Disease,Metabolic Disease,Organismal Injury and Abnormalities,Renal and Urological Disease	Diabetic nephropathy	0.00148			14	ARL1,BAX,CACNA2D1,CARS1,CDH2,CDKN2A,CTSL,FASN,LGALS3,OPTN,PPA1,SMURF2,SQSTM1,TPM4
Cancer,Dermatological Diseases and Conditions,Organismal Injury and Abnormalities	Epithelioid and spindle cell nevus	0.00152			2	CDKN2A,FASN
Cancer,Gastrointestinal Disease,Organismal Injury and Abnormalities,Respiratory Disease	Stage IV undifferentiated nasopharyngeal carcinoma	0.00152			2	HSP90AA1,HSP90AB1
Cancer,Gastrointestinal Disease,Organismal Injury and Abnormalities	Symptomatic stage recurrent anal cancer	0.00152			2	HSP90AA1,HSP90AB1
Cell Cycle,Cell Morphology,Cellular Assembly and Organization,Cellular Movement	Elongation of filaments	0.00152			2	HSPB1,INF2
Cancer,Gastrointestinal Disease,Organismal Injury and Abnormalities,Respiratory Disease	Locally advanced nasopharyngeal carcinoma	0.00152			2	HSP90AA1,HSP90AB1
Cancer,Gastrointestinal Disease,Organismal Injury and Abnormalities,Respiratory Disease	Stage III squamous cell carcinoma of nasopharynx	0.00152			2	HSP90AA1,HSP90AB1
Cancer,Gastrointestinal Disease,Organismal Injury and Abnormalities,Respiratory Disease	Stage IV squamous cell carcinoma of nasopharynx	0.00152			2	HSP90AA1,HSP90AB1
Cancer,Gastrointestinal Disease,Organismal Injury and Abnormalities,Respiratory Disease	CDKN2A positive oropharyngeal papillary squamous cell carcinoma	0.00152			2	HSP90AA1,HSP90AB1
Cancer,Organismal Injury and Abnormalities,Reproductive System Disease	Stage II-III basal-like breast cancer	0.00152			2	HSP90AA1,HSP90AB1
Cancer,Gastrointestinal Disease,Organismal Injury and Abnormalities	Inoperable anal cancer	0.00152			2	HSP90AA1,HSP90AB1
Reproductive System Development and Function	Acrosome reaction of sperm	0.00152			2	NSF,PTPN1
Cancer	Sphere formation by skin cancer cell lines	0.00152			2	ITGA6,PTK2
Cancer,Gastrointestinal Disease,Organismal Injury and Abnormalities,Respiratory Disease	Stage III human papillomavirus positive oropharyngeal squamous cell carcinoma	0.00152			2	HSP90AA1,HSP90AB1
Connective Tissue Disorders,Dermatological Diseases and Conditions,Developmental Disorder,Hereditary Disorder,Metabolic Disease,Organismal Injury and Abnormalities,Skeletal and Muscular Disorders	Kyphoscoliotic Ehlers Danlos syndrome	0.00152			2	FKBP14,PLOD1
Cancer,Gastrointestinal Disease,Organismal Injury and Abnormalities,Respiratory Disease	Stage IVB nasopharyngeal cancer	0.00152			2	HSP90AA1,HSP90AB1
Cancer,Gastrointestinal Disease,Organismal Injury and Abnormalities,Respiratory Disease	TNM stage T4 oropharyngeal squamous-cell carcinoma	0.00152			2	HSP90AA1,HSP90AB1
Cancer,Gastrointestinal Disease,Immunological Disease,Organismal Injury and Abnormalities,Respiratory Disease	TNM stage T1-2 basaloid squamous cell carcinoma of the tonsil	0.00152			2	HSP90AA1,HSP90AB1
Cancer,Gastrointestinal Disease,Organismal Injury and Abnormalities,Respiratory Disease	TNM stage T1-2 oropharyngeal papillary squamous cell carcinoma	0.00152			2	HSP90AA1,HSP90AB1
Cancer,Gastrointestinal Disease,Immunological Disease,Organismal Injury and Abnormalities,Respiratory Disease	TNM stage T3 papillary squamous cell carcinoma of the tonsil	0.00152			2	HSP90AA1,HSP90AB1
Cancer,Gastrointestinal Disease,Organismal Injury and Abnormalities	TNM stage T3 basaloid squamous cell carcinoma of the base of tongue	0.00152			2	HSP90AA1,HSP90AB1
Cancer,Gastrointestinal Disease,Organismal Injury and Abnormalities,Respiratory Disease	Stage II undifferentiated nasopharyngeal carcinoma	0.00152			2	HSP90AA1,HSP90AB1
Cancer,Gastrointestinal Disease,Organismal Injury and Abnormalities	TNM stage T3 basaloid squamous cell carcinoma of the soft palate	0.00152			2	HSP90AA1,HSP90AB1
Cancer,Gastrointestinal Disease,Organismal Injury and Abnormalities,Respiratory Disease	TNM stage T1-2 oropharyngeal basaloid squamous cell carcinoma	0.00152			2	HSP90AA1,HSP90AB1
Developmental Disorder,Hereditary Disorder,Neurological Disease,Ophthalmic Disease,Organismal Injury and Abnormalities	Warburg Micro syndrome	0.00152			2	RAB18,RAB3GAP1
Cancer,Gastrointestinal Disease,Organismal Injury and Abnormalities,Respiratory Disease	TNM stage T3 oropharyngeal papillary squamous cell carcinoma	0.00152			2	HSP90AA1,HSP90AB1
Cancer,Organismal Injury and Abnormalities,Reproductive System Disease	De novo metastatic breast cancer	0.00152			2	HSP90AA1,HSP90AB1
Cancer,Gastrointestinal Disease,Organismal Injury and Abnormalities,Respiratory Disease	TNM stage T3 oropharyngeal basaloid squamous cell carcinoma	0.00152			2	HSP90AA1,HSP90AB1
Cancer,Gastrointestinal Disease,Organismal Injury and Abnormalities	TNM stage T1-2 papillary squamous cell carcinoma of the soft palate	0.00152			2	HSP90AA1,HSP90AB1
Cancer,Gastrointestinal Disease,Organismal Injury and Abnormalities,Respiratory Disease	Stage II oropharyngeal squamous cell carcinoma	0.00152			2	HSP90AA1,HSP90AB1
Cancer,Gastrointestinal Disease,Organismal Injury and Abnormalities,Respiratory Disease	Stage I squamous cell carcinoma of nasopharynx	0.00152			2	HSP90AA1,HSP90AB1
Cancer,Gastrointestinal Disease,Organismal Injury and Abnormalities	Symptomatic stage metastatic anal cancer	0.00152			2	HSP90AA1,HSP90AB1
Cancer,Gastrointestinal Disease,Organismal Injury and Abnormalities,Respiratory Disease	Stage II squamous cell carcinoma of nasopharynx	0.00152			2	HSP90AA1,HSP90AB1
Cancer,Gastrointestinal Disease,Immunological Disease,Organismal Injury and Abnormalities,Respiratory Disease	TNM stage T1-2 papillary squamous cell carcinoma of the tonsil	0.00152			2	HSP90AA1,HSP90AB1
Cancer,Gastrointestinal Disease,Immunological Disease,Organismal Injury and Abnormalities,Respiratory Disease	TNM stage T3 basaloid squamous cell carcinoma of the tonsil	0.00152			2	HSP90AA1,HSP90AB1
Cancer,Gastrointestinal Disease,Organismal Injury and Abnormalities,Respiratory Disease	Stage I undifferentiated nasopharyngeal carcinoma	0.00152			2	HSP90AA1,HSP90AB1
Cancer,Gastrointestinal Disease,Organismal Injury and Abnormalities,Respiratory Disease	TNM stage N0-2c oropharyngeal squamous-cell carcinoma	0.00152			2	HSP90AA1,HSP90AB1
Neurological Disease	Ataxic gait	0.00152			2	RAB11B,SQSTM1
Cancer,Gastrointestinal Disease,Organismal Injury and Abnormalities	TNM stage T1-2 basaloid squamous cell carcinoma of the soft palate	0.00152			2	HSP90AA1,HSP90AB1
Cancer,Organismal Injury and Abnormalities,Reproductive System Disease	Stage II-III invasive non-metastatic breast cancer	0.00152			2	HSP90AA1,HSP90AB1
Cancer,Gastrointestinal Disease,Organismal Injury and Abnormalities	TNM stage T3 papillary squamous cell carcinoma of the base of tongue	0.00152			2	HSP90AA1,HSP90AB1
Cancer,Gastrointestinal Disease,Organismal Injury and Abnormalities	TNM stage T1-2 papillary squamous cell carcinoma of the base of tongue	0.00152			2	HSP90AA1,HSP90AB1
Cancer,Gastrointestinal Disease,Organismal Injury and Abnormalities,Respiratory Disease	CDKN2A positive oropharyngeal basaloid squamous cell carcinoma	0.00152			2	HSP90AA1,HSP90AB1
Cancer,Gastrointestinal Disease,Organismal Injury and Abnormalities	TNM stage T1-2 basaloid squamous cell carcinoma of the base of tongue	0.00152			2	HSP90AA1,HSP90AB1
Cancer,Gastrointestinal Disease,Organismal Injury and Abnormalities,Respiratory Disease	Stage III undifferentiated nasopharyngeal carcinoma	0.00152			2	HSP90AA1,HSP90AB1
Cancer,Gastrointestinal Disease,Organismal Injury and Abnormalities	TNM stage T3 papillary squamous cell carcinoma of the soft palate	0.00152			2	HSP90AA1,HSP90AB1
Cancer,Organismal Injury and Abnormalities,Skeletal and Muscular Disorders	Leiomyoma	0.00153			16	ANXA2,ARFGEF2,DST,EIF4EBP1,FH,GRAMD2B,HSP90AB1,IFIT3,IQGAP1,MAPK1,MDH1,NPEPPS,RAB9A,SKIC3,STAMBP,XAF1
Cancer,Organismal Injury and Abnormalities,Reproductive System Disease	Mammary tumor	0.00155			98	ABHD14B,AK1,ALDH1L1,ALG1,ANO10,ARMT1,ASL,ATG7,BAX,BIN1,BIRC6,BSG,CACNA2D1,CAPZA2,CBS/LOC102724560,CDH2,CDKN2A,CNDP2,CNN1,CSDE1,CTIF,DECR1,DNAJB6,DNAJC13,DNM1L,DOCK5,DSP,DST,DYNC1H1,EEF1D,EIF2AK4,EIF4A2,EIF4EBP1,EIF4G3,ENG,ENO1,EXOC4,FARP1,FASN,FH,FKBP3,FNDC3A,FUBP1,GGCT,GOSR1,GSTM2,GSTM3,H1-2,HLA-A,HOOK3,HSP90AA1,HSP90AB1,HSPA5,HSPB1,IGF2R,IQGAP1,ITGA5,ITGA6,LETM1,LGALS3,LIPA,MAPK1,MSI2,MUC16,MVP…
Cancer,Organismal Injury and Abnormalities	Benign connective or soft tissue neoplasm	0.00158			19	ANXA2,ARFGEF2,CDKN2A,DST,EIF4EBP1,FH,GRAMD2B,HSP90AB1,IFIT3,IQGAP1,MAPK1,MDH1,NPEPPS,RAB9A,SDHA,SKIC3,STAMBP,TUBB2A,XAF1
Cancer,Gastrointestinal Disease,Organismal Injury and Abnormalities	Pancreaticobiliary cancer	0.00161			95	ACLY,ALG1,ANO10,ANXA2,AP3D1,APPL2,ARFGEF2,ARHGEF12,ARMCX2,ARSB,ASCC3,ASPH,BAX,BIN1,BIRC6,CACNA2D1,CALU,CDH2,CDKN2A,CFL2,CNN1,COPA,CSDE1,DCTN1,DEK,DNAJC13,DNM1L,DNMBP,DOCK5,DST,EIF2B3,EMC7,ENG,ENO1,EXOC3,EXOC4,FARP1,FASN,FHL1,FKBP14,FNDC3B,FRMD6,FUBP1,GAA,GALNT2,GDI1,GIT2,GNL3,GRHPR,HERC4,HLA-A,HNRNPUL1,HSP90AA1,HSP90AB1,IGF2R,IQGAP1,IRF2BP2,ITGA5,LEMD3,LGALS3,LTA4H,MAPK1,MIA2,MOSPD2,MSI2,MUC16,MY…
Cancer,Organismal Injury and Abnormalities,Reproductive System Disease	Stage II-III invasive breast carcinoma	0.00167			4	DNAJB6,HSP90AA1,HSP90AB1,TUBB2A
Cancer,Organismal Injury and Abnormalities,Reproductive System Disease	Endometrial mixed carcinoma	0.00167			4	HSP90AA1,HSP90AB1,SLC2A1,TUBB2A
Cellular Movement	Cell movement of fibrosarcoma cell lines	0.00175		1,342	5	CDH2,ITGA5,PARVB,SEPTIN9,VAMP7
Hereditary Disorder,Neurological Disease,Organismal Injury and Abnormalities	Hereditary motor and sensory neuropathy	0.00175			10	AMPD2,ARF1,CCT5,DCTN1,DNM1L,DST,DYNC1H1,HSPB1,INF2,SEPTIN9
Cellular Movement	Migration of tumor cell lines	0.00175		0,638	18	ANXA2,ASPH,BIN1,BSG,CAPNS1,CDH2,CDKN2A,DSP,ENG,FASN,GALNT2,ITGA6,MAPK1,PHB1,PTK2,RASA1,SEPTIN9,VAMP7
Cancer,Organismal Injury and Abnormalities,Reproductive System Disease	Uterine tumor	0.00179			150	ACSL3,ALDH1L1,ALG5,ANXA2,ANXA5,AP2B1,AP3D1,APPL2,ARF1,ARFGEF2,ARHGEF12,ARL8B,ARMCX2,ASCC3,ASPH,ATP13A1,ATP6V1H,BIN1,BIRC6,BSG,CAMK2B,CBS/LOC102724560,CCDC6,CCT5,CDH2,CDKN2A,CNN1,CSDE1,CSTF1,CTPS1,CTSL,DCTN1,DDRGK1,DNAJB6,DNAJC13,DNMBP,DOCK5,DSP,DST,DYNC1H1,EEF1B2,EIF2B3,EIF4A2,EIF4EBP1,EIF4G3,EMC7,ENG,ENO1,EXOC3,EXOC4,FAF2,FARP1,FHL1,FNDC3A,FRMD6,FUBP1,FYCO1,GALNT2,GGCT,GRAMD2B,GRHPR,H1-2,HEATR5A…
Cancer,Gastrointestinal Disease,Organismal Injury and Abnormalities	Hepato-pancreato-biliary cancer	0.00181			174	ACLY,ACSL3,ADRM1,ALG1,ALG5,ANO10,ANXA2,ANXA5,AP3D1,APPL2,ARF1,ARFGEF2,ARHGEF12,ARMCX2,ARSB,ASAP2,ASCC3,ASPH,ATP13A1,ATP2A2,BAX,BIN1,BIRC6,BSG,CACNA2D1,CALU,CAMK2B,CDH2,CDKN2A,CERS2,CFL2,CNDP2,CNN1,COPA,CSDE1,CSTF1,CTPS1,CTSL,DCTN1,DECR1,DEK,DENND10,DNAJC13,DNM1L,DNMBP,DOCK5,DST,DYNC1H1,EIF2AK4,EIF2B3,EIF4A2,EIF4G3,EMC7,ENG,ENO1,EXOC3,EXOC4,FARP1,FARSA,FASN,FHL1,FKBP14,FNDC3B,FRMD6,FUBP1,GAA,GALNT…
Cancer,Gastrointestinal Disease,Organismal Injury and Abnormalities	Hepatobiliary carcinoma	0.00182			143	ACLY,ACSL3,ADRM1,ALG1,ALG5,ANXA2,ANXA5,AP3D1,APPL2,ARF1,ARFGEF2,ARHGEF12,ARSB,ASAP2,ASCC3,ASPH,ATP13A1,ATP2A2,BAX,BIRC6,BSG,CACNA2D1,CALU,CAMK2B,CDH2,CDKN2A,CERS2,CFL2,CNDP2,CNN1,COPA,CSDE1,CSTF1,CTPS1,CTSL,DECR1,DEK,DENND10,DNAJC13,DNM1L,DNMBP,DST,DYNC1H1,EIF2AK4,EIF2B3,EIF4A2,EIF4G3,ENG,ENO1,EXOC4,FARP1,FARSA,FASN,FHL1,FNDC3B,FRMD6,FUBP1,GAA,GLTP,GNL3,GRAMD2B,GRHPR,GYS1,HADHA,HEATR5A,HLA-A,HNRN…
Nutritional Disease	Obesity	0.00187			18	ALG1,CACNA2D1,DNM1L,ENG,ENO1,FASN,GAA,GALNT2,GYS1,HSPA1A/HSPA1B,HSPA5,MDH1,NEK7,PPA1,SLC2A1,SLC7A5,UCHL5,UGP2
Cellular Movement,Hematological System Development and Function,Immune Cell Trafficking,Inflammatory Response	Chemotaxis of macrophages	0.00187			4	DDT,LGALS3,MAPK1,PTK2
Cancer,Organismal Injury and Abnormalities,Reproductive System Disease	Fallopian tube endometrioid adenocarcinoma	0.00187			4	HSP90AA1,HSP90AB1,MUC16,TUBB2A
Cancer,Organismal Injury and Abnormalities,Reproductive System Disease	BRCA2 mutation positive breast cancer	0.00187			4	HSP90AA1,HSP90AB1,SLC2A1,TUBB2A
Cancer,Organismal Injury and Abnormalities	Peritoneal endometrioid adenocarcinoma	0.00187			4	HSP90AA1,HSP90AB1,MUC16,TUBB2A
Cancer,Organismal Injury and Abnormalities	Primary recurrent peritoneal carcinoma	0.00187			4	HSP90AA1,HSP90AB1,MAPK1,TUBB2A
Free Radical Scavenging,Molecular Transport	Quantity of reactive oxygen species	0.0019		-1,513	5	BAX,CDKN2A,HMOX2,PHB1,PON2
Cancer,Hematological Disease,Immunological Disease,Organismal Injury and Abnormalities	Waldenström macroglobulinemia	0.00193			14	ANXA2,CLPTM1,CTSL,EXOC4,FASN,FUBP1,IGF2R,IQGAP1,NONO,NUTF2,PTK2,PTPN1,STIM1,TUBB2A
Cardiovascular Disease,Organismal Injury and Abnormalities,Skeletal and Muscular Disorders	Primary cardiomyopathy	0.00199			11	CDH2,DSP,FHL1,GAA,LAMP2,PFKM,SDHA,SLC25A11,TMEM43,VDAC2,ZC3HAV1L
Cancer,Organismal Injury and Abnormalities	Stage I epithelial cancer	0.00205			7	ANXA2,HSP90AA1,HSP90AB1,MUC16,RPS6,TPT1,TUBB2A
Cancer,Hematological Disease,Immunological Disease,Organismal Injury and Abnormalities	B-cell non-Hodgkin lymphoma	0.00207			38	ANXA2,ASAP2,ASCC3,BAX,BIRC6,CDKN2A,CERS2,CLPTM1,CSDE1,CTSL,DSP,DST,EIF4EBP1,EXOC4,FASN,FHL1,FUBP1,GYS1,H1-2,HSP90AA1,HSP90AB1,HSPH1,IGF2R,IQGAP1,IRF2BP2,MUC16,NLRP10,NONO,NOTCH2,NUTF2,PTK2,PTPN1,RAB3GAP1,RRAGC,STIM1,TMEM30A,TUBB2A,TXNDC12
Cancer,Endocrine System Disorders,Organismal Injury and Abnormalities,Reproductive System Disease	Recurrent serous ovarian carcinoma	0.0021			4	HSP90AA1,HSP90AB1,MAPK1,TUBB2A
Cellular Movement,Hematological System Development and Function,Immune Cell Trafficking	Cell movement of leukocytes	0.00217		0,245	16	BSG,DDT,DEK,DNM1L,HLA-A,ITGA5,ITGA6,LGALS3,MAPK1,MAPK14,MCU,MOSPD2,PON2,PPIB,PRNP,PTK2
Hereditary Disorder,Neurological Disease,Organismal Injury and Abnormalities	Hereditary peripheral neuropathy	0.00219			11	AMPD2,ARF1,CCT5,DCTN1,DNM1L,DST,DYNC1H1,HSPB1,INF2,NEMF,SEPTIN9
Neurological Disease	Polyneuropathy	0.00219			11	AMPD2,ARF1,CACNA2D1,CCT5,DCTN1,DNM1L,DST,DYNC1H1,HSPB1,INF2,SEPTIN9
Nucleic Acid Metabolism,Small Molecule Biochemistry	Metabolism of nucleotide	0.00226			12	ABHD14B,ACLY,ADSS2,AK1,AMPD2,CTPS1,ENO1,FASN,GFUS,HSPA1A/HSPA1B,HSPA8,UGP2
Cancer,Organismal Injury and Abnormalities,Reproductive System Disease	Uterine cancer	0.00231			146	ACSL3,ALDH1L1,ALG5,ANXA2,ANXA5,AP2B1,AP3D1,APPL2,ARF1,ARFGEF2,ARHGEF12,ARL8B,ARMCX2,ASCC3,ASPH,ATP13A1,ATP6V1H,BIN1,BIRC6,BSG,CAMK2B,CBS/LOC102724560,CCDC6,CCT5,CDH2,CDKN2A,CNN1,CSDE1,CSTF1,CTPS1,CTSL,DCTN1,DDRGK1,DNAJB6,DNAJC13,DNMBP,DOCK5,DSP,DST,DYNC1H1,EEF1B2,EIF2B3,EIF4A2,EIF4G3,EMC7,ENG,ENO1,EXOC3,EXOC4,FAF2,FARP1,FHL1,FNDC3A,FRMD6,FUBP1,FYCO1,GALNT2,GGCT,GRHPR,H1-2,HEATR5A,HLA-A,HOOK3,HSP9…
Organismal Injury and Abnormalities,Reproductive System Disease	Benign uterine disease	0.00231			15	ANXA2,ARFGEF2,DST,EIF4EBP1,GRAMD2B,HSP90AB1,IFIT3,IQGAP1,MDH1,NPEPPS,RAB9A,SKIC3,SLC2A1,STAMBP,XAF1
Organismal Injury and Abnormalities,Reproductive System Disease	Benign pelvic disease	0.00232			26	ANXA2,ARF1,ARFGEF2,BSG,DST,EIF4EBP1,GRAMD2B,HSP90AB1,HSPA1A/HSPA1B,HSPB1,IFIT3,IQGAP1,ITGA5,ITGA6,MDH1,NOTCH2,NPEPPS,PRKACB,RAB9A,RPL12,SKIC3,SLC2A1,SRPRB,STAMBP,XAF1,YWHAH
Cancer,Organismal Injury and Abnormalities,Reproductive System Disease	Uterine endometrioid carcinoma	0.00232			126	ACSL3,ALDH1L1,ALG5,ANXA5,AP2B1,AP3D1,APPL2,ARF1,ARFGEF2,ARHGEF12,ARL8B,ARMCX2,ASCC3,ASPH,ATP13A1,ATP6V1H,BIN1,BIRC6,CAMK2B,CBS/LOC102724560,CCDC6,CCT5,CDKN2A,CSDE1,CSTF1,CTPS1,DNAJB6,DNAJC13,DNMBP,DOCK5,DSP,DST,DYNC1H1,EEF1B2,EIF2B3,EIF4A2,EIF4G3,EMC7,ENG,EXOC3,EXOC4,FAF2,FARP1,FNDC3A,FRMD6,FUBP1,FYCO1,GGCT,HEATR5A,HOOK3,HSP90AB1,HSPA1A/HSPA1B,HSPH1,IFIT3,IGF2R,ILVBL,INF2,IQGAP1,ITGA6,KHSRP,KIF3A…
Cancer,Organismal Injury and Abnormalities,Reproductive System Disease	High grade serous fallopian tube carcinoma	0.00234			4	HSP90AA1,HSP90AB1,MUC16,TUBB2A
Cancer,Organismal Injury and Abnormalities	High-grade serous peritoneal carcinoma	0.00234			4	HSP90AA1,HSP90AB1,MUC16,TUBB2A
Cancer,Organismal Injury and Abnormalities,Respiratory Disease	Stage I non-small cell lung carcinoma	0.00237			6	ANXA2,HSP90AA1,HSP90AB1,RPS6,TPT1,TUBB2A
Cancer,Organismal Injury and Abnormalities,Respiratory Disease	Unresectable non-small cell lung adenosquamous carcinoma	0.00238			3	HSP90AA1,HSP90AB1,TUBB2A
Cancer,Gastrointestinal Disease,Organismal Injury and Abnormalities	TNM stage T4aN0M0 squamous cell carcinoma of middle third of esophagus	0.00238			3	HSP90AA1,HSP90AB1,TUBB2A
Cancer,Gastrointestinal Disease,Organismal Injury and Abnormalities,Respiratory Disease	TNM stage T1-4N2-3M0 nasopharyngeal carcinoma	0.00238			3	HSP90AA1,HSP90AB1,TUBB2A
Cancer,Organismal Injury and Abnormalities,Respiratory Disease	Stage III unresectable lung squamous cell carcinoma	0.00238			3	HSP90AA1,HSP90AB1,TUBB2A
Cancer,Gastrointestinal Disease,Organismal Injury and Abnormalities,Respiratory Disease	TNM stage T3-4 non-keratinizing nasopharyngeal carcinoma	0.00238			3	HSP90AA1,HSP90AB1,TUBB2A
Carbohydrate Metabolism,Nucleic Acid Metabolism,Small Molecule Biochemistry	Synthesis of nucleoside diphosphate sugar	0.00238			3	GFUS,UAP1,UGP2
Cancer,Organismal Injury and Abnormalities,Respiratory Disease	Stage IIIB advanced lung squamous cell carcinoma	0.00238			3	HSP90AA1,HSP90AB1,TUBB2A
Cancer,Organismal Injury and Abnormalities	CTNNB1 negative solid tumor	0.00238			3	HSP90AA1,HSP90AB1,TUBB2A
Cancer,Neurological Disease,Organismal Injury and Abnormalities	MYC amplification negative MYCN amplification negative medulloblastoma	0.00238			3	HSP90AA1,HSP90AB1,TUBB2A
Cancer,Organismal Injury and Abnormalities	Pelvic adenocarcinoma	0.00246			187	ACAD11,ACLY,ACSL3,ALDH1L1,ALG5,AMPD2,ANXA2,ANXA5,AP2B1,AP3D1,APPL2,ARF1,ARFGEF2,ARHGEF12,ARL8B,ARMCX2,ARMT1,ARSB,ASAP2,ASCC3,ASPH,ATP13A1,ATP6V1H,BIN1,BIRC6,CACNA2D1,CALU,CAMK2B,CAPZA1,CBS/LOC102724560,CBX5,CCDC6,CCT5,CDH2,CDKN2A,CERS2,CNN1,COPA,CSDE1,CSTF1,CTPS1,CTSL,DCTN1,DNAJB6,DNAJC10,DNAJC13,DNM1L,DNMBP,DOCK5,DSP,DST,DYNC1H1,EEF1B2,EEF1D,EIF2AK4,EIF2B3,EIF4A2,EIF4G3,ELMOD2,EMC7,ENG,EXOC3,EXO…
Cancer,Hematological Disease,Immunological Disease,Organismal Injury and Abnormalities	Mature B-cell lymphoma	0.00251			26	ANXA2,BAX,BIRC6,CDKN2A,CERS2,CLPTM1,CTSL,EIF4EBP1,EXOC4,FASN,FUBP1,HSP90AA1,HSP90AB1,HSPH1,IGF2R,IQGAP1,NONO,NOTCH2,NUTF2,PTK2,PTPN1,RRAGC,STIM1,TMEM30A,TUBB2A,TXNDC12
Cancer,Endocrine System Disorders,Organismal Injury and Abnormalities,Reproductive System Disease	Stage IIIA testicular nonseminomatous germ cell tumor	0.00251			2	HSP90AA1,HSP90AB1
Cancer,Endocrine System Disorders,Organismal Injury and Abnormalities,Reproductive System Disease	Stage IIC testicular nonseminomatous germ cell tumor	0.00251			2	HSP90AA1,HSP90AB1
Cancer,Developmental Disorder,Organismal Injury and Abnormalities,Reproductive System Disease	Stage IA-IB yolk sac tumor	0.00251			2	HSP90AA1,HSP90AB1
Cancer,Endocrine System Disorders,Organismal Injury and Abnormalities,Reproductive System Disease	Stage I testicular choriocarcinoma	0.00251			2	HSP90AA1,HSP90AB1
Cancer,Developmental Disorder,Endocrine System Disorders,Organismal Injury and Abnormalities,Reproductive System Disease	Stage II-IV ovarian yolk sac neoplasm	0.00251			2	HSP90AA1,HSP90AB1
Cancer,Endocrine System Disorders,Organismal Injury and Abnormalities,Reproductive System Disease	Stage IIIA ovarian germ cell tumor	0.00251			2	HSP90AA1,HSP90AB1
Cancer,Organismal Injury and Abnormalities,Reproductive System Disease	Mediastinal nonseminomatous germ cell tumor	0.00251			2	HSP90AA1,HSP90AB1
Cancer,Dermatological Diseases and Conditions,Organismal Injury and Abnormalities	Invasive cutaneous melanoma	0.00251			2	CDKN2A,PRNP
Cancer,Endocrine System Disorders,Organismal Injury and Abnormalities,Reproductive System Disease	Stage III-IV ovarian small cell carcinoma hypercalcemic type	0.00251			2	HSP90AA1,HSP90AB1
Cancer,Gastrointestinal Disease,Organismal Injury and Abnormalities	Metastatic HER2 negative CD274 positive gastric adenocarcinoma	0.00251			2	HSP90AA1,HSP90AB1
Cancer,Organismal Injury and Abnormalities,Reproductive System Disease	Stage I extragonadal germ cell tumor	0.00251			2	HSP90AA1,HSP90AB1
Cancer,Endocrine System Disorders,Organismal Injury and Abnormalities,Reproductive System Disease	Stage I immature teratoma of ovary	0.00251			2	HSP90AA1,HSP90AB1
Cancer,Endocrine System Disorders,Organismal Injury and Abnormalities,Reproductive System Disease	Stage IIC testicular cancer	0.00251			2	HSP90AA1,HSP90AB1
Cancer,Endocrine System Disorders,Organismal Injury and Abnormalities,Reproductive System Disease	Stage IB testicular nonseminomatous germ cell tumor	0.00251			2	HSP90AA1,HSP90AB1
Cancer,Endocrine System Disorders,Organismal Injury and Abnormalities,Reproductive System Disease	Stage IIIB testicular nonseminomatous germ cell tumor	0.00251			2	HSP90AA1,HSP90AB1
Cancer,Gastrointestinal Disease,Organismal Injury and Abnormalities	Recurrent HER2 positive gastric adenocarcinoma	0.00251			2	HSP90AA1,HSP90AB1
Cancer,Gastrointestinal Disease,Organismal Injury and Abnormalities	Resectable oral squamous cell carcinoma	0.00251			2	HSP90AA1,HSP90AB1
Cancer,Endocrine System Disorders,Organismal Injury and Abnormalities,Reproductive System Disease	Stage IIB testicular seminoma	0.00251			2	HSP90AA1,HSP90AB1
Cancer,Endocrine System Disorders,Organismal Injury and Abnormalities,Reproductive System Disease	Stage I embryonal testicular carcinoma	0.00251			2	HSP90AA1,HSP90AB1
Cancer,Organismal Injury and Abnormalities,Reproductive System Disease	Stage II-IVA vaginal adenosquamous carcinoma	0.00251			2	HSP90AA1,HSP90AB1
Cancer,Endocrine System Disorders,Organismal Injury and Abnormalities,Reproductive System Disease	Stage II-IV ovarian choriocarcinoma	0.00251			2	HSP90AA1,HSP90AB1
Cancer,Organismal Injury and Abnormalities,Reproductive System Disease	Stage II-IVA vaginal adenocarcinoma	0.00251			2	HSP90AA1,HSP90AB1
Cancer,Endocrine System Disorders,Organismal Injury and Abnormalities,Respiratory Disease	Stage 4 localized small cell lung cancer	0.00251			2	HSP90AA1,HSP90AB1
Cancer,Developmental Disorder,Organismal Injury and Abnormalities,Reproductive System Disease	Stage II extragonadal yolk sac tumor	0.00251			2	HSP90AA1,HSP90AB1
Cancer,Endocrine System Disorders,Organismal Injury and Abnormalities,Reproductive System Disease	Stage IIC ovarian germ cell tumor	0.00251			2	HSP90AA1,HSP90AB1
Cancer,Organismal Injury and Abnormalities,Reproductive System Disease	Stage IIA-IV dysgerminoma	0.00251			2	HSP90AA1,HSP90AB1
Cancer,Gastrointestinal Disease,Hepatic System Disease,Organismal Injury and Abnormalities	Incidental gallbladder carcinoma	0.00251			2	HSP90AA1,HSP90AB1
Cancer,Endocrine System Disorders,Organismal Injury and Abnormalities,Reproductive System Disease	Stage IIA ovarian germ cell tumor	0.00251			2	HSP90AA1,HSP90AB1
Cancer,Gastrointestinal Disease,Hepatic System Disease,Organismal Injury and Abnormalities	Invasive gallbladder adenocarcinoma	0.00251			2	HSP90AA1,HSP90AB1
Cancer,Endocrine System Disorders,Organismal Injury and Abnormalities,Reproductive System Disease	Stage I-II ovarian small cell carcinoma hypercalcemic type	0.00251			2	HSP90AA1,HSP90AB1
Cancer,Gastrointestinal Disease,Organismal Injury and Abnormalities	Locally advanced CD274 positive esophageal adenocarcinoma	0.00251			2	HSP90AA1,HSP90AB1
Cancer,Organismal Injury and Abnormalities	Unresectable large-cell carcinoma	0.00251			2	HSP90AA1,HSP90AB1
Cancer,Endocrine System Disorders,Organismal Injury and Abnormalities,Reproductive System Disease	Stage IA testicular nonseminomatous germ cell tumor	0.00251			2	HSP90AA1,HSP90AB1
Cancer,Endocrine System Disorders,Organismal Injury and Abnormalities,Reproductive System Disease	Stage IIB ovarian germ cell tumor	0.00251			2	HSP90AA1,HSP90AB1
Cancer,Endocrine System Disorders,Organismal Injury and Abnormalities,Reproductive System Disease	Stage IIA testicular nonseminomatous germ cell tumor	0.00251			2	HSP90AA1,HSP90AB1
Cancer,Endocrine System Disorders,Organismal Injury and Abnormalities,Respiratory Disease	Poorly differentiated small cell lung carcinoma	0.00251			2	HSP90AA1,HSP90AB1
Cancer,Endocrine System Disorders,Organismal Injury and Abnormalities,Respiratory Disease	Resectable small cell lung carcinoma	0.00251			2	HSP90AA1,HSP90AB1
Cancer,Gastrointestinal Disease,Organismal Injury and Abnormalities	Locally advanced HER2 negative MET positive gastroesophageal junction carcinoma	0.00251			2	HSP90AA1,HSP90AB1
Cancer,Endocrine System Disorders,Organismal Injury and Abnormalities,Reproductive System Disease	Stage IIA testicular seminoma	0.00251			2	HSP90AA1,HSP90AB1
Cancer,Organismal Injury and Abnormalities	Resectable large-cell carcinoma	0.00251			2	HSP90AA1,HSP90AB1
Cancer,Endocrine System Disorders,Organismal Injury and Abnormalities,Reproductive System Disease	Stage IIIC ovarian germ cell tumor	0.00251			2	HSP90AA1,HSP90AB1
Cancer,Endocrine System Disorders,Organismal Injury and Abnormalities,Reproductive System Disease	Stage IIIB ovarian germ cell tumor	0.00251			2	HSP90AA1,HSP90AB1
Cancer,Endocrine System Disorders,Organismal Injury and Abnormalities,Reproductive System Disease	Advanced stage ovarian small cell carcinoma hypercalcemic type	0.00251			2	HSP90AA1,HSP90AB1
Cancer,Organismal Injury and Abnormalities,Respiratory Disease	Stage IVB laryngeal squamous cell carcinoma	0.00251			2	HSP90AA1,HSP90AB1
Cancer,Endocrine System Disorders,Organismal Injury and Abnormalities,Respiratory Disease	Unresectable small cell lung carcinoma	0.00251			2	HSP90AA1,HSP90AB1
Cancer,Organismal Injury and Abnormalities,Reproductive System Disease	Childhood teratoma	0.00251			2	HSP90AA1,HSP90AB1
Cancer,Gastrointestinal Disease,Organismal Injury and Abnormalities	Upper thoracic esophageal carcinoma	0.00251			2	HSP90AA1,HSP90AB1
Cancer,Hereditary Disorder,Organismal Injury and Abnormalities,Renal and Urological Disease	Papillary type II renal carcinoma	0.00251			2	CDKN2A,FH
Cancer,Gastrointestinal Disease,Organismal Injury and Abnormalities	Metastatic Siewert type I gastroesophageal junction adenocarcinoma	0.00251			2	HSP90AA1,HSP90AB1
Cancer,Endocrine System Disorders,Organismal Injury and Abnormalities,Reproductive System Disease	Stage IIB testicular nonseminomatous germ cell tumor	0.00251			2	HSP90AA1,HSP90AB1
Cancer,Endocrine System Disorders,Organismal Injury and Abnormalities,Reproductive System Disease	Stage 1 relapsed testicular seminoma	0.00251			2	HSP90AA1,HSP90AB1
Cancer,Organismal Injury and Abnormalities,Reproductive System Disease	Stage IA-IC immature teratoma	0.00251			2	HSP90AA1,HSP90AB1
Cancer,Organismal Injury and Abnormalities,Reproductive System Disease	Stage II-IVA vaginal squamous cell carcinoma	0.00251			2	HSP90AA1,HSP90AB1
Cancer,Developmental Disorder,Endocrine System Disorders,Organismal Injury and Abnormalities,Reproductive System Disease	Advanced stage steroid cell tumor	0.00251			2	HSP90AA1,HSP90AB1
Cancer,Gastrointestinal Disease,Hepatic System Disease,Organismal Injury and Abnormalities	Resectable liver cholangiocarcinoma	0.00251			2	HSP90AA1,HSP90AB1
Cancer,Developmental Disorder,Endocrine System Disorders,Organismal Injury and Abnormalities,Reproductive System Disease	Stage I testicular yolk sac neoplasm	0.00251			2	HSP90AA1,HSP90AB1
Cancer,Organismal Injury and Abnormalities,Respiratory Disease	Stage IIIA locally advanced non-small cell lung cancer	0.00251			2	HSP90AA1,HSP90AB1
Cancer,Organismal Injury and Abnormalities,Reproductive System Disease	Stage IB-IC dysgerminoma	0.00251			2	HSP90AA1,HSP90AB1
Cancer,Organismal Injury and Abnormalities	TNM stage T1-4N1-3M0 head and neck squamous cell cancer	0.00251			2	HSP90AA1,HSP90AB1
Cancer,Gastrointestinal Disease,Organismal Injury and Abnormalities	Locally advanced HER2 negative MET positive gastroesophageal junction adenocarcinoma	0.00251			2	HSP90AA1,HSP90AB1
Cancer,Endocrine System Disorders,Organismal Injury and Abnormalities,Reproductive System Disease	Early stage ovarian small cell carcinoma hypercalcemic type	0.00251			2	HSP90AA1,HSP90AB1
Cancer,Organismal Injury and Abnormalities,Renal and Urological Disease	TNM stage N0 high-grade urothelial carcinoma	0.00251			2	HSP90AA1,HSP90AB1
Cancer,Gastrointestinal Disease,Hepatic System Disease,Organismal Injury and Abnormalities	Distal cholangiocarcinoma	0.00251			2	HSP90AA1,HSP90AB1
Cancer,Endocrine System Disorders,Organismal Injury and Abnormalities,Reproductive System Disease	Stage IIIC testicular nonseminomatous germ cell tumor	0.00251			2	HSP90AA1,HSP90AB1
Cancer,Organismal Injury and Abnormalities,Reproductive System Disease	Stage II extragonadal choriocarcinoma	0.00251			2	HSP90AA1,HSP90AB1
Cancer,Organismal Injury and Abnormalities,Reproductive System Disease	Stage IIIB cervical adenosquamous carcinoma	0.00251			2	HSP90AA1,HSP90AB1
Cancer,Endocrine System Disorders,Organismal Injury and Abnormalities,Reproductive System Disease	Stage I unilateral seminomatous testicular cancer	0.00251			2	HSP90AA1,HSP90AB1
Cancer,Endocrine System Disorders,Organismal Injury and Abnormalities,Reproductive System Disease	Stage 1 relapsed testicular nonseminomatous germ cell tumor	0.00251			2	HSP90AA1,HSP90AB1
Cancer,Organismal Injury and Abnormalities,Reproductive System Disease	Stage IIA-IV immature teratoma	0.00251			2	HSP90AA1,HSP90AB1
Cancer,Gastrointestinal Disease,Organismal Injury and Abnormalities,Respiratory Disease	TNM stage N2-3 oropharyngeal squamous-cell carcinoma	0.00251			2	HSP90AA1,HSP90AB1
Cancer,Endocrine System Disorders,Organismal Injury and Abnormalities,Reproductive System Disease	Stage II-IV ovarian embryonal carcinoma	0.00251			2	HSP90AA1,HSP90AB1
Cancer,Endocrine System Disorders,Organismal Injury and Abnormalities,Reproductive System Disease	Stage III testicular seminoma	0.00251			2	HSP90AA1,HSP90AB1
Cancer,Organismal Injury and Abnormalities,Reproductive System Disease	Stage II extragonadal primary embryonal carcinoma	0.00251			2	HSP90AA1,HSP90AB1
Cancer,Gastrointestinal Disease,Organismal Injury and Abnormalities,Respiratory Disease	Human papillomavirus negative oropharynx squamous cell carcinoma	0.00251			2	HSP90AA1,HSP90AB1
Cancer,Organismal Injury and Abnormalities,Reproductive System Disease	Stage IIIB cervical adenocarcinoma	0.00251			2	HSP90AA1,HSP90AB1
Cancer,Gastrointestinal Disease,Organismal Injury and Abnormalities	Unresectable CD274 positive esophageal adenocarcinoma	0.00251			2	HSP90AA1,HSP90AB1
Cancer,Gastrointestinal Disease,Organismal Injury and Abnormalities	Locally advanced HER2 negative CD274 positive gastroesophageal junction adenocarcinoma	0.00251			2	HSP90AA1,HSP90AB1
Cancer,Organismal Injury and Abnormalities,Reproductive System Disease	Breast or gynecological cancer	0.00253			194	ABHD14B,ACAD11,ACSL3,AK1,ALDH1L1,ALG1,ALG5,AMPD2,ANO10,ANXA2,ANXA5,AP2B1,AP3D1,APPL2,ARF1,ARFGEF2,ARHGEF12,ARL8B,ARMCX2,ARMT1,ASCC3,ASL,ASPH,ATG7,ATP13A1,ATP6V1H,BAX,BIN1,BIRC6,BSG,CACNA2D1,CAMK2B,CAPZA2,CBS/LOC102724560,CCDC6,CCT5,CDH2,CDKN2A,CNDP2,CNN1,COPA,CSDE1,CSTF1,CTIF,CTPS1,CTSL,DCTN1,DDRGK1,DNAJB6,DNAJC13,DNM1L,DNMBP,DOCK5,DSP,DST,DYNC1H1,EEF1B2,EEF1D,EIF2AK4,EIF2B3,EIF4A2,EIF4EBP1,EIF4G…
Cancer,Organismal Injury and Abnormalities	Stage I cancer	0.00255			9	AIMP2,ANXA2,HSP90AA1,HSP90AB1,MUC16,RPS6,SLC2A1,TPT1,TUBB2A
Cancer,Organismal Injury and Abnormalities	Stage I-II cancer	0.00256			11	AIMP2,ANXA2,BAX,CAPZA2,HSP90AA1,HSP90AB1,MUC16,RPS6,SLC2A1,TPT1,TUBB2A
Cancer,Organismal Injury and Abnormalities,Reproductive System Disease	BRCA1 mutation positive breast cancer	0.0026			4	HSP90AA1,HSP90AB1,SLC2A1,TUBB2A
Cancer,Organismal Injury and Abnormalities	Primary peritoneal serous adenocarcinoma	0.0026			4	HSP90AA1,HSP90AB1,MAPK1,TUBB2A
Cancer,Organismal Injury and Abnormalities	Development of benign tumor	0.00271			21	ALG1,ANXA5,ASCC3,CDH2,CDKN2A,DNM1L,EIF2AK4,EIF4EBP1,FUBP1,GLTP,HLA-A,HSP90AB1,ITGA6,NOTCH2,PPA1,RPS6,RUVBL1,SDHA,SLC7A5,UGP2,ZC3HAV1L
Cellular Movement	Homing of cells	0.00272		0,314	15	BSG,DDT,DEK,DNM1L,HSPB1,ITGA5,LGALS3,MAPK1,MAPK14,MCU,MOSPD2,PON2,PPIB,PRNP,PTK2
Cancer,Organismal Injury and Abnormalities,Reproductive System Disease	Endometrioid endometrial adenocarcinoma	0.00273			125	ACSL3,ALDH1L1,ALG5,ANXA5,AP2B1,AP3D1,APPL2,ARF1,ARFGEF2,ARHGEF12,ARL8B,ARMCX2,ASCC3,ASPH,ATP13A1,ATP6V1H,BIN1,BIRC6,CAMK2B,CBS/LOC102724560,CCDC6,CCT5,CDKN2A,CSDE1,CSTF1,CTPS1,DNAJB6,DNAJC13,DNMBP,DOCK5,DSP,DST,DYNC1H1,EEF1B2,EIF2B3,EIF4G3,EMC7,ENG,EXOC3,EXOC4,FAF2,FARP1,FNDC3A,FRMD6,FUBP1,FYCO1,GGCT,HEATR5A,HOOK3,HSP90AB1,HSPA1A/HSPA1B,HSPH1,IFIT3,IGF2R,ILVBL,INF2,IQGAP1,ITGA6,KHSRP,KIF3A,KTN1,L…
Cancer,Organismal Injury and Abnormalities,Reproductive System Disease	Endometrial adenocarcinoma	0.00279			127	ACSL3,ALDH1L1,ALG5,ANXA5,AP2B1,AP3D1,APPL2,ARF1,ARFGEF2,ARHGEF12,ARL8B,ARMCX2,ASCC3,ASPH,ATP13A1,ATP6V1H,BIN1,BIRC6,CAMK2B,CBS/LOC102724560,CCDC6,CCT5,CDKN2A,CSDE1,CSTF1,CTPS1,DNAJB6,DNAJC13,DNMBP,DOCK5,DSP,DST,DYNC1H1,EEF1B2,EIF2B3,EIF4A2,EIF4G3,EMC7,ENG,EXOC3,EXOC4,FAF2,FARP1,FNDC3A,FRMD6,FUBP1,FYCO1,GGCT,HEATR5A,HOOK3,HSP90AA1,HSP90AB1,HSPA1A/HSPA1B,HSPH1,IFIT3,IGF2R,ILVBL,INF2,IQGAP1,ITGA6,KH…
Cancer,Organismal Injury and Abnormalities,Respiratory Disease	Stage IIIA EGFR exon 18 activating mutation positive EGFR T790M mutation negative non-squamous non-small-cell lung cancer	0.00283			3	HSP90AA1,HSP90AB1,TUBB2A
Cancer,Endocrine System Disorders,Organismal Injury and Abnormalities,Reproductive System Disease	Recurrent testicular nonseminomatous germ cell tumor	0.00283			3	HSP90AA1,HSP90AB1,TUBB2A
Cancer,Organismal Injury and Abnormalities,Respiratory Disease	Stage II EGFR exon 21 activating mutation positive EGFR T790M mutation negative non-squamous non-small-cell lung cancer	0.00283			3	HSP90AA1,HSP90AB1,TUBB2A
Cancer,Organismal Injury and Abnormalities,Respiratory Disease	Stage II EGFR exon 18 activating mutation positive EGFR T790M mutation negative non-squamous non-small-cell lung cancer	0.00283			3	HSP90AA1,HSP90AB1,TUBB2A
Cancer,Organismal Injury and Abnormalities,Reproductive System Disease	FIGO stage III endometrial clear cell carcinoma	0.00283			3	HSP90AA1,HSP90AB1,TUBB2A
Cancer,Organismal Injury and Abnormalities,Reproductive System Disease	FIGO stage IB2-IVA locally advanced squamous cell cervical carcinoma	0.00283			3	HSP90AA1,HSP90AB1,TUBB2A
Cancer,Organismal Injury and Abnormalities,Reproductive System Disease	Stage II endometrial serous carcinoma	0.00283			3	HSP90AA1,HSP90AB1,TUBB2A
Dermatological Diseases and Conditions,Organismal Injury and Abnormalities	Syndromic ichthyosis	0.00283			3	ANO10,KDSR,SLC27A4
Cancer,Organismal Injury and Abnormalities,Respiratory Disease	Stage IIIB EGFR exon 20 activating mutation positive EGFR T790M mutation negative non-squamous non-small-cell lung cancer	0.00283			3	HSP90AA1,HSP90AB1,TUBB2A
Cancer,Gastrointestinal Disease,Organismal Injury and Abnormalities	Stage IIB gastro-esophageal junction carcinoma	0.00283			3	HSP90AA1,HSP90AB1,TUBB2A
Cancer,Organismal Injury and Abnormalities,Reproductive System Disease	Metastatic endometrial carcinosarcoma	0.00283			3	HSP90AA1,HSP90AB1,TUBB2A
Cancer,Organismal Injury and Abnormalities,Respiratory Disease	Stage IIIA EGFR exon 20 activating mutation positive EGFR T790M mutation negative non-squamous non-small-cell lung cancer	0.00283			3	HSP90AA1,HSP90AB1,TUBB2A
Cancer,Organismal Injury and Abnormalities,Reproductive System Disease	Non-small cell cervical cancer	0.00283			3	HSP90AA1,HSP90AB1,TUBB2A
Cancer,Organismal Injury and Abnormalities,Respiratory Disease	EGFR exon 21 mutation positive EGFR T790M mutation negative non-small-cell lung cancer	0.00283			3	HSP90AA1,HSP90AB1,TUBB2A
Cancer,Organismal Injury and Abnormalities,Reproductive System Disease	Stage II endometrial clear cell carcinoma	0.00283			3	HSP90AA1,HSP90AB1,TUBB2A
Cancer,Organismal Injury and Abnormalities,Respiratory Disease	Stage IIIB EGFR exon 19 activating mutation positive EGFR T790M mutation negative non-squamous non-small-cell lung cancer	0.00283			3	HSP90AA1,HSP90AB1,TUBB2A
Cancer,Organismal Injury and Abnormalities,Reproductive System Disease	Stage IVB cervical squamous cell carcinoma	0.00283			3	HSP90AA1,HSP90AB1,TUBB2A
Cancer,Gastrointestinal Disease,Organismal Injury and Abnormalities,Respiratory Disease	Stage IVA non-metastatic nasopharyngeal carcinoma	0.00283			3	HSP90AA1,HSP90AB1,TUBB2A
Cancer,Organismal Injury and Abnormalities,Reproductive System Disease	Stage IIB cervical adenocarcinoma	0.00283			3	HSP90AA1,HSP90AB1,TUBB2A
Cancer,Organismal Injury and Abnormalities,Respiratory Disease	Stage II EGFR exon 20 activating mutation positive EGFR T790M mutation negative non-squamous non-small-cell lung cancer	0.00283			3	HSP90AA1,HSP90AB1,TUBB2A
Cancer,Gastrointestinal Disease,Organismal Injury and Abnormalities	Stage IIB esophageal carcinoma	0.00283			3	HSP90AA1,HSP90AB1,TUBB2A
Cancer,Organismal Injury and Abnormalities,Respiratory Disease	Stage IIIB EGFR exon 18 activating mutation positive EGFR T790M mutation negative non-squamous non-small-cell lung cancer	0.00283			3	HSP90AA1,HSP90AB1,TUBB2A
Cancer,Organismal Injury and Abnormalities,Respiratory Disease	EGFR exon 18 mutation positive EGFR T790M mutation negative non-small-cell lung cancer	0.00283			3	HSP90AA1,HSP90AB1,TUBB2A
Cancer,Immunological Disease,Organismal Injury and Abnormalities,Reproductive System Disease	Stage IB1 node positive cervical adenocarcinoma	0.00283			3	HSP90AA1,HSP90AB1,TUBB2A
Cancer,Organismal Injury and Abnormalities,Reproductive System Disease	FIGO stage III endometrial undifferentiated carcinoma	0.00283			3	HSP90AA1,HSP90AB1,TUBB2A
Cancer,Organismal Injury and Abnormalities,Reproductive System Disease	Papillary serous endometrial carcinoma	0.00283			3	HSP90AA1,HSP90AB1,TUBB2A
Cancer,Organismal Injury and Abnormalities,Respiratory Disease	EGFR exon 19 mutation positive EGFR T790M mutation negative non-small-cell lung cancer	0.00283			3	HSP90AA1,HSP90AB1,TUBB2A
Cancer,Organismal Injury and Abnormalities,Respiratory Disease	Stage II EGFR exon 19 activating mutation positive EGFR T790M mutation negative non-squamous non-small-cell lung cancer	0.00283			3	HSP90AA1,HSP90AB1,TUBB2A
Cancer,Organismal Injury and Abnormalities,Reproductive System Disease	Stage IVB cervical adenocarcinoma	0.00283			3	HSP90AA1,HSP90AB1,TUBB2A
Cancer,Organismal Injury and Abnormalities,Reproductive System Disease	Stage IVB cervical adenosquamous carcinoma	0.00283			3	HSP90AA1,HSP90AB1,TUBB2A
Cancer,Organismal Injury and Abnormalities,Reproductive System Disease	Node negative cervical adenocarcinoma	0.00283			3	HSP90AA1,HSP90AB1,TUBB2A
Cancer,Organismal Injury and Abnormalities,Respiratory Disease	Stage IIIA EGFR exon 21 activating mutation positive EGFR T790M mutation negative non-squamous non-small-cell lung cancer	0.00283			3	HSP90AA1,HSP90AB1,TUBB2A
Cancer,Organismal Injury and Abnormalities,Reproductive System Disease	Stage IB1 cervical squamous cell carcinoma	0.00283			3	HSP90AA1,HSP90AB1,TUBB2A
Cancer,Organismal Injury and Abnormalities,Respiratory Disease	Stage IIIA EGFR exon 19 activating mutation positive EGFR T790M mutation negative non-squamous non-small-cell lung cancer	0.00283			3	HSP90AA1,HSP90AB1,TUBB2A
Cancer,Organismal Injury and Abnormalities,Reproductive System Disease	Stage IB1 cervical adenosquamous carcinoma	0.00283			3	HSP90AA1,HSP90AB1,TUBB2A
Cancer,Gastrointestinal Disease,Organismal Injury and Abnormalities,Respiratory Disease	Stage III-IVB non-keratinizing nasopharyngeal carcinoma	0.00283			3	HSP90AA1,HSP90AB1,TUBB2A
Cancer,Organismal Injury and Abnormalities,Reproductive System Disease	Stage IIB cervical adenosquamous carcinoma	0.00283			3	HSP90AA1,HSP90AB1,TUBB2A
Cancer,Organismal Injury and Abnormalities,Reproductive System Disease	FIGO stage IIA2 cervical squamous cell carcinoma	0.00283			3	HSP90AA1,HSP90AB1,TUBB2A
Cancer,Organismal Injury and Abnormalities,Reproductive System Disease	Stage IIB cervical squamous cell carcinoma	0.00283			3	HSP90AA1,HSP90AB1,TUBB2A
Cancer,Organismal Injury and Abnormalities,Respiratory Disease	Stage IIIB EGFR exon 21 activating mutation positive EGFR T790M mutation negative non-squamous non-small-cell lung cancer	0.00283			3	HSP90AA1,HSP90AB1,TUBB2A
Cancer,Gastrointestinal Disease,Organismal Injury and Abnormalities,Respiratory Disease	Stage III non-metastatic nasopharyngeal carcinoma	0.00283			3	HSP90AA1,HSP90AB1,TUBB2A
Hereditary Disorder,Organismal Injury and Abnormalities,Skeletal and Muscular Disorders	Hereditary skeletal myopathy	0.00284			17	ACLY,CNBP,DCTN1,DNAJB6,DST,DYNC1H1,ENG,FHL1,GYS1,HLA-A,HSPB1,PFKM,TK2,TMEM119,TMEM43,TPM4,TUBB2A
Cell Death and Survival	Cell death of tumor cell lines	0.00286		0,942	21	ATG7,BAX,CCDC6,CDKN2A,DSP,FASN,HSP90AB1,HSPA1A/HSPA1B,HSPA5,HSPB1,LAMP2,LGALS3,MAPK1,MAPK14,NOTCH2,PHB1,PRNP,RAP1GDS1,RASA1,STIM1,UCHL5
Cancer,Organismal Injury and Abnormalities,Renal and Urological Disease	Ureteral carcinoma	0.00288			4	CDKN2A,HSP90AA1,HSP90AB1,TUBB2A
Cancer,Endocrine System Disorders,Organismal Injury and Abnormalities,Reproductive System Disease	Stage I ovarian cancer	0.00288			4	HSP90AA1,HSP90AB1,MUC16,TUBB2A
Dermatological Diseases and Conditions,Organismal Injury and Abnormalities	Chronic skin disorder	0.00293			13	ATP2A2,CCT5,CNN1,CTSL,HSPA8,HSPE1,HSPH1,ITGA6,LGALS3,MX1,PHB1,PON2,UQCRFS1
Connective Tissue Disorders,Hereditary Disorder,Organismal Injury and Abnormalities	Hereditary connective tissue disorder	0.00296			30	ARFGEF2,ASPH,CARS1,CNN1,COPA,DDRGK1,DSP,DST,FARSA,FHL1,FKBP14,HS2ST1,ITGA6,LEMD3,MAPK1,NOTCH2,PLAA,PLCB3,PLOD1,PPIB,PRKACB,PUF60,RASA1,SKIC3,SQSTM1,STAMBP,TMEM119,UFSP2,VARS1,ZMPSTE24
Developmental Disorder,Hereditary Disorder,Organismal Injury and Abnormalities,Skeletal and Muscular Disorders	Autosomal dominant Emery-Dreifuss muscular dystrophy	0.003			5	ACLY,ENG,TMEM43,TPM4,TUBB2A
Skeletal and Muscular Disorders	Muscle laminopathy	0.00304			7	ACLY,DSP,ENG,FHL1,TMEM43,TPM4,TUBB2A
Cancer,Dermatological Diseases and Conditions,Organismal Injury and Abnormalities	Hyperplasia of epidermis	0.00317			4	CTSL,HSPA8,MX1,PHB1
Cancer,Organismal Injury and Abnormalities,Respiratory Disease,Tumor Morphology	Progressive recurrent non-small cell lung cancer	0.00317			4	HSP90AA1,HSP90AB1,PTK2,TUBB2A
Cancer,Endocrine System Disorders,Organismal Injury and Abnormalities,Reproductive System Disease	Early stage ovarian carcinoma	0.00317			4	HSP90AA1,HSP90AB1,MUC16,TUBB2A
Cancer,Organismal Injury and Abnormalities	Stage III epithelial cancer	0.00319			7	ANXA2,DNAJB6,HSP90AA1,HSP90AB1,MUC16,SLC2A1,TUBB2A
Cancer,Endocrine System Disorders,Organismal Injury and Abnormalities,Reproductive System Disease	High-grade serous ovarian carcinoma	0.00322			5	HSP90AA1,HSP90AB1,MUC16,SEPTIN9,TUBB2A
Cancer,Gastrointestinal Disease,Organismal Injury and Abnormalities,Respiratory Disease	Oropharyngeal cancer	0.00322			5	CACNA2D1,CDKN2A,HSP90AA1,HSP90AB1,TUBB2A
Cancer,Organismal Injury and Abnormalities,Respiratory Disease	Stage III-IV nonmetastatic invasive laryngeal squamous cell carcinoma	0.00332			3	HSP90AA1,HSP90AB1,TUBB2A
Cancer,Organismal Injury and Abnormalities,Reproductive System Disease	Stage IVA endometrial clear cell carcinoma	0.00332			3	HSP90AA1,HSP90AB1,TUBB2A
Infectious Diseases	Chronic infection by Pseudomonas aeruginosa	0.00332			3	HSP90AA1,HSP90AB1,TUBB2A
Cancer,Gastrointestinal Disease,Organismal Injury and Abnormalities	Stage III-IV invasive oral squamous cell carcinoma	0.00332			3	HSP90AA1,HSP90AB1,TUBB2A
Cancer,Organismal Injury and Abnormalities	Squamous cell carcinoma of the neck of unknown primary	0.00332			3	HSP90AA1,HSP90AB1,TUBB2A
Cancer,Organismal Injury and Abnormalities	Highly advanced head and neck cancer	0.00332			3	HSP90AA1,HSP90AB1,TUBB2A
Cancer,Gastrointestinal Disease,Organismal Injury and Abnormalities,Respiratory Disease	Stage III-IV invasive oropharyngeal squamous-cell carcinoma	0.00332			3	HSP90AA1,HSP90AB1,TUBB2A
Cancer,Organismal Injury and Abnormalities	EGFR expressing head and neck squamous cell carcinoma	0.00332			3	HSP90AA1,HSP90AB1,TUBB2A
Cancer,Gastrointestinal Disease,Organismal Injury and Abnormalities	Stage III esophageal carcinoma	0.00332			3	HSP90AA1,HSP90AB1,TUBB2A
Cancer,Gastrointestinal Disease,Organismal Injury and Abnormalities	Adenocarcinoma of the thoracic esophagus	0.00332			3	HSP90AA1,HSP90AB1,TUBB2A
Cancer,Organismal Injury and Abnormalities,Reproductive System Disease	Stage IVA endometrial undifferentiated carcinoma	0.00332			3	HSP90AA1,HSP90AB1,TUBB2A
Cancer,Organismal Injury and Abnormalities,Respiratory Disease	TNM stage M0 stage IIIA lung adenocarcinoma	0.00332			3	HSP90AA1,HSP90AB1,TUBB2A
Cancer,Organismal Injury and Abnormalities,Respiratory Disease	TNM stage M0 lung squamous cell carcinoma	0.00332			3	HSP90AA1,HSP90AB1,TUBB2A
Cancer,Endocrine System Disorders,Organismal Injury and Abnormalities,Reproductive System Disease	Seromucinous ovarian carcinoma	0.00332			3	HSP90AA1,HSP90AB1,TUBB2A
Cancer,Gastrointestinal Disease,Organismal Injury and Abnormalities	Cervical esophageal adenocarcinoma	0.00332			3	HSP90AA1,HSP90AB1,TUBB2A
Cancer,Gastrointestinal Disease,Organismal Injury and Abnormalities,Respiratory Disease	Stage III-IV invasive hypopharyngeal squamous cell carcinoma	0.00332			3	HSP90AA1,HSP90AB1,TUBB2A
Cancer,Endocrine System Disorders,Organismal Injury and Abnormalities,Reproductive System Disease	Malignant Brenner tumor	0.00332			3	HSP90AA1,HSP90AB1,TUBB2A
Cancer,Gastrointestinal Disease,Organismal Injury and Abnormalities	Stage II-III primary esophageal squamous cell carcinoma	0.00332			3	HSP90AA1,HSP90AB1,TUBB2A
Cancer,Organismal Injury and Abnormalities,Reproductive System Disease	High-risk endometrial carcinosarcoma	0.00332			3	HSP90AA1,HSP90AB1,TUBB2A
Cancer,Gastrointestinal Disease,Organismal Injury and Abnormalities	Squamous cell carcinoma of the cervical esophagus	0.00332			3	HSP90AA1,HSP90AB1,TUBB2A
Cancer,Organismal Injury and Abnormalities,Respiratory Disease	Stage 3A large cell lung carcinoma	0.00332			3	HSP90AA1,HSP90AB1,TUBB2A
Cancer,Organismal Injury and Abnormalities,Respiratory Disease	Recurrent laryngeal verrucous carcinoma	0.00332			3	HSP90AA1,HSP90AB1,TUBB2A
Cancer,Gastrointestinal Disease,Organismal Injury and Abnormalities	Inoperable esophageal squamous cell carcinoma	0.00332			3	HSP90AA1,HSP90AB1,TUBB2A
Cancer,Organismal Injury and Abnormalities,Reproductive System Disease	Stage IV advanced cervical cancer	0.00332			3	HSP90AA1,HSP90AB1,TUBB2A
Cancer,Gastrointestinal Disease,Organismal Injury and Abnormalities	Stage IV anal margin cancer	0.00332			3	HSP90AA1,HSP90AB1,TUBB2A
Cancer,Organismal Injury and Abnormalities,Respiratory Disease	Stage IB lung adenocarcinoma	0.00332			3	HSP90AA1,HSP90AB1,TUBB2A

## Sheet: Table S4
Differentially expressed genes (BD vs CS). Normalized and log-2 transformed RNA intensities across all samples				CONTROL					BIPOLAR
Transciript ID	gene_id	log2FoldChange	pvalue	CS1	CS2	CS3	CS4	CS5	BD1	BD2	BD3	BD4	BD5	BD6	BD7	BD8	BD9	BD10
XM_005270668.2	ADGRL2	2.00962	9.53595e-06	8.19938	16.5605	29.4773	16.1809	15.8788	62.2299	38.2488	80.7986	46.1993	28.1099	54.269	71.7385	150.907	44.7963	119.999
NM_031445.2	AMMECR1L	19.7409	1.26454e-14	0	0	0	0	0	67.2083	93.6088	0	0	0	52.5184	0	0	0	0
NM_030641.4	APOL6	-1.39176	5.55294e-05	2462.89	1564.33	8789.71	2668.84	4097.8	1218.46	1246.1	1312.75	2462.51	902.76	1497.65	687.494	1811.98	2007.69	1847.79
NR_135637.2	ARHGDIB	2.26538	4.82e-07	22.5483	64.9682	7.64227	31.3505	35.9921	136.906	204.329	256.013	185.669	115.683	179.438	161.412	23.8846	156.787	137.56
NM_182810.3	ATF4	-1.00845	4.90131e-06	6984.85	5272.62	6118.19	7019.48	16084.2	3087.85	3985.92	5076.69	5889.97	4470.55	4322.26	2828.89	5098.28	3594.9	3051.68
NM_001366525.1	ATP2B1	-1.29095	3.10915e-05	232.657	299.363	351.545	96.0741	541.998	138.15	179.165	49.9317	111.576	87.5731	147.927	137.499	153.079	127.262	117.072
NM_138456.4	BATF2	-3.08748	7.66629e-07	73.7944	26.7516	1661.65	53.5992	189.488	33.6042	35.2291	72.6279	47.0709	77.8428	37.6382	21.5216	43.4266	70.2488	34.146
NM_001297723.2	C1orf43	7.8839	6.53319e-05	0	0	0	0	0	83.3881	0	46.3003	83.6817	0	93.6577	33.478	0	45.8144	87.804
NM_002985.3	CCL5	-3.7432	3.26841e-07	32.7975	95.5415	5934.77	45.5088	285.819	74.6759	85.5564	169.768	85.425	181.633	87.5306	84.8906	22.799	88.5745	77.0724
NM_002985.3_1	CCL5_1	-3.76286	3.70892e-08	61.4954	96.8154	5667.29	42.4749	326.046	110.769	65.4255	128.915	67.1197	141.631	74.401	90.8688	60.7972	84.5021	91.7064
NM_003737.4	DCHS1	-1.41259	9.06577e-06	1942.23	2957.96	2973.94	3174.49	2622.13	1462.4	1474.59	1180.2	1439.15	1064.93	594.333	444.779	732.824	1451.81	449.752
NM_004083.6	DDIT3	-1.41024	4.38261e-06	176.287	100.637	372.288	303.392	332.397	65.9637	132.864	99.8634	140.341	103.79	115.54	69.3472	104.224	98.7555	39.9996
XM_011544206.3	DESI2	20.5001	3.32433e-20	0	0	0	0	0	0	0	0	0	0	135.672	0	44.5123	238.235	0
NM_138287.3	DTX3L	-1.32128	1.7643e-05	2042.67	1324.84	8030.94	1593.82	1774.2	1171.17	1035.74	1361.77	1260.46	888.705	1181.66	720.972	1357.08	1524.09	1358.04
NM_025202.4	EFHD1	1.17315	3.97093e-05	105.567	152.866	69.8722	145.628	84.6872	140.64	259.689	221.515	282.426	204.337	291.477	170.977	245.36	354.298	351.216
NM_001081755.3	ELN	-3.75759	1.10919e-05	911.156	131.21	20.7433	54.6105	5.29295	16.1798	2.01309	19.0648	20.0487	5.40575	7.87775	0	22.799	39.7058	32.1948
NM_001278916.2	ELN	-3.98027	1.16617e-05	1040.3	155.414	34.9361	46.5201	4.23436	21.1582	11.072	19.9727	3.48674	0	7.87775	0	55.3689	25.4524	17.5608
NM_001278918.2	ELN	-4.10631	6.39856e-05	999.3	91.7198	16.3763	50.5653	1.05859	7.46759	19.1244	21.7884	0	4.3246	4.37653	0	2.17133	36.6515	38.0484
NM_001355274.2	FBLL1	-2.47438	7.97193e-06	14.3489	100.637	17.4681	130.459	48.6951	4.97839	17.1113	11.802	20.9204	10.8115	15.7555	8.36949	0	10.181	11.7072
NM_138924.3	GAMT	1.11211	2.13772e-05	46.1215	26.7516	17.4681	27.3053	30.6991	83.3881	65.4255	65.3651	37.4824	42.1648	68.2739	86.0862	52.1119	78.3935	67.3164
NM_001884.4	HAPLN1	8.48352	2.05233e-05	0	0	0	0	0	3.7338	111.727	0	0	0	388.636	0	99.8812	58.0316	57.5604
XM_024447979.1	IDI1	6.98165	4.25605e-05	0	0	0	0	0	0	0	44.4846	0	46.4894	56.0196	45.4344	0	54.9773	5.8536
NM_001031683.4	IFIT3	-3.46932	2.38908e-07	177.312	107.006	3916.12	238.668	51.8709	85.8773	55.36	75.3515	24.4072	99.4658	71.7751	96.847	142.222	39.7058	123.901
NM_002198.3	IRF1	-1.73845	4.16471e-05	340.274	286.624	3582.04	481.382	1335.94	303.682	361.35	358.6	409.692	614.093	264.342	216.411	269.245	542.646	287.802
XM_011543379.2	IRF1	-2.18505	4.96186e-07	243.932	203.822	2366.92	352.946	956.965	128.194	126.825	137.993	162.133	207.581	192.567	161.412	204.105	314.592	188.291
NR_161242.1	IRF1-AS1	-1.36172	6.30707e-05	48.1714	39.4905	132.102	41.4636	57.1639	29.8704	11.072	21.7884	32.2523	20.5418	21.0073	17.9346	27.1416	39.7058	27.3168
NM_020848.4	JCAD	1.45571	7.41918e-05	652.876	1110.83	1001.14	1087.15	4156.02	6805.47	1797.69	6177.91	4778.57	4495.42	5184.44	3376.49	4710.7	3923.75	2906.31
NM_020117.11	LARS1	-1.04352	3.01518e-06	3843.46	2736.31	2047.04	3795.43	1787.96	1528.37	1033.72	1138.44	1493.19	1682.27	1969.44	1040.21	1294.11	1073.08	1556.08
NR_146625.1	LINC00537	-1.35785	2.79037e-08	396.645	312.102	349.361	302.381	267.823	99.5679	74.4844	240.58	88.0401	179.471	114.665	108.803	105.31	154.751	105.365
XM_017017735.1	LRP5	1.65076	2.593e-07	31.7726	108.28	168.13	204.284	95.2731	448.056	441.874	209.713	451.532	550.305	309.858	239.128	296.387	309.502	577.555
NM_005512.3	LRRC32	8.40329	1.29727e-10	0	0	0	0	0	169.265	53.3469	115.297	73.2215	35.6779	11.379	5.97821	104.224	34.6153	76.0968
NR_073039.3	MDK	-1.95169	9.7692e-06	357.698	290.446	1740.25	133.492	264.647	129.438	126.825	140.717	112.447	104.872	224.078	95.6513	113.995	252.488	144.389
NM_001317182.2	METAP2	20.8844	3.65248e-10	0	0	0	0	0	56.0069	0	136.177	175.209	0	0	0	0	0	0
NM_001166159.2	NDUFS2	1.87419	9.43113e-06	4.09969	22.93	14.1928	32.3618	29.6405	62.2299	40.2618	75.3515	47.9426	136.225	59.5208	87.2819	65.1399	85.5202	100.487
XM_017025681.2	NEDD4L	1.42858	9.69193e-07	39.972	68.7899	64.4134	20.2261	38.1092	140.64	123.805	125.283	99.372	122.17	135.672	143.477	170.449	72.285	110.243
XM_011518524.2	OSTF1	7.82199	4.2558e-06	0	0	0	0	0	11.2014	93.6088	107.126	48.8143	33.5156	0	70.5429	21.7133	67.1945	0
NM_007365.3	PADI2	4.46338	5.46968e-05	9.2243	3.82166	1.09175	0	0	74.6759	46.3011	87.1535	36.6107	115.683	16.6308	102.825	71.6539	0	69.2676
NM_022750.4	PARP12	-1.39194	1.22225e-05	537.059	461.147	2553.61	420.703	890.274	497.839	375.442	353.153	353.032	445.434	280.973	228.368	386.497	404.185	395.118
NM_017554.3	PARP14	-1.55324	9.40588e-06	2224.08	1712.1	14173.1	2035.76	2742.81	1436.27	1281.33	1531.54	1565.54	1081.15	1874.03	992.383	1696.89	2327.37	1877.05
NM_001330488.2	PHC2	4.23039	1.4026e-05	0	0	25.1103	0	0	180.467	77.5041	62.6416	88.0401	0	39.3888	37.0649	95.5385	149.66	217.559
NM_001382623.1	PMAIP1	-1.64943	4.49935e-05	79.944	165.605	586.271	82.9271	147.144	58.4961	98.6415	51.7474	81.9383	63.7878	48.1418	47.8257	81.4249	89.5926	57.5604
NM_021127.3	PMAIP1	-2.27832	1.44544e-06	178.337	343.949	2489.2	218.442	520.826	143.129	227.479	157.966	190.899	151.361	105.037	168.585	179.135	139.479	89.7552
XM_017011388.2	REPS1	20.6032	1.16035e-23	0	0	0	0	0	9.95679	34.2226	0	31.3806	203.256	53.3937	58.5865	0	0	0
NM_024839.4_6	RPP21_6	7.93878	6.88575e-05	0	0	0	0	0	0	0	89.8771	62.7613	0	87.5306	84.8906	94.4529	0	73.17
NM_001284246.2	SIPA1L1	1.261	2.31136e-10	137.34	233.121	296.957	155.741	290.054	545.134	422.749	490.239	509.064	448.677	644.225	487.822	490.721	661.764	649.75
NM_016582.3	SLC15A3	-1.936	4.84523e-06	462.24	219.108	3001.23	362.048	899.801	312.394	243.584	296.867	226.638	272.45	293.228	90.8688	200.848	345.135	313.168
XM_011528001.2	SLC27A1	20.3072	1.01094e-23	0	0	0	0	0	36.0934	55.36	39.9454	0	67.0313	76.1516	0	0	0	37.0728
NM_001142294.2	SPART	8.99502	6.78257e-08	0	0	0	0	0	237.718	213.388	0	28.7656	0	30.6357	7.17385	200.848	162.896	144.389
XM_006716617.2	ST3GAL1	21.2298	1.21921e-16	0	0	0	0	0	0	0	146.164	0	273.531	0	66.9559	6.51399	0	0
NM_021158.5	TRIB3	-1.91819	6.94472e-05	1010.57	1108.28	1696.58	2258.25	8520.59	441.833	884.754	878.798	1532.42	1704.97	610.088	209.237	673.112	503.958	325.85
NM_001113756.3	TYMP	-2.51496	2.44325e-06	197.81	127.389	1819.95	516.777	434.022	34.8488	96.6284	46.3003	284.169	102.709	68.2739	60.9777	107.481	188.348	98.5356
NM_001371188.2	UNC13B	2.01642	9.2983e-06	53.296	19.1083	17.4681	8.09045	19.0546	95.8341	134.877	171.584	54.9161	125.413	42.89	75.3254	22.799	147.624	76.0968
XM_005257644.5	VEZF1	8.13462	5.03903e-05	0	0	0	0	0	0	70.4582	88.9692	82.81	86.492	0	0	31.4843	126.244	77.0724
NM_213645.2	WARS1	-1.23151	3.23317e-07	782.016	875.16	2547.06	1056.82	1012.01	324.84	597.888	548.341	730.471	432.46	606.587	402.931	672.027	592.533	452.678
NM_213646.2	WARS1	-1.52123	7.94066e-06	746.144	589.809	3826.6	998.159	991.899	424.408	592.856	303.222	835.945	453.002	709.873	284.563	534.147	477.488	388.289
XM_017021627.2	WARS1	-1.62435	1.52181e-05	1130.49	1031.85	5225.13	1972.05	1773.14	454.279	679.419	541.078	1745.11	725.451	890.186	295.324	847.904	597.624	473.166
NM_017523.5	XAF1	-2.3792	7.27912e-06	148.614	68.7899	851.568	223.499	138.675	48.5394	39.2553	42.6689	101.115	7.56805	81.4035	29.891	102.053	55.9954	43.902
NM_024691.4	ZNF419	7.23891	1.20971e-05	0	0	0	0	0	16.1798	35.2291	42.6689	52.301	19.4607	56.8949	66.9559	0	13.2353	0
NM_001286061.1		21.588	5.34109e-26
XM_006712651.1		8.05194	1.17953e-05
XM_017003194.2		6.60101	5.94846e-06
XR_001736924.2		-2.6745	2.46405e-05

## Sheet: Table S5
Canonical Pathways predicted to be altered in ONE cells from BD patients (RNAseq)
Canonical Pathways	-log(p-value)	Ratio	z-score	Molecules
Retinoic acid Mediated Apoptosis Signaling	3.47	0.05		IRF1,PARP12,PARP14
Endoplasmic Reticulum Stress Pathway	2.99	0.0952		ATF4,DDIT3
Death Receptor Signaling	2.87	0.0312		ARHGDIB,PARP12,PARP14
EIF2 Signaling	2.78	0.0179	2	ATF4,DDIT3,TRIB3,WARS1
Interferon Signaling	2.52	0.0556		IFIT3,IRF1
tRNA Charging	2.45	0.0513		LARS1,WARS1
Endocannabinoid Cancer Inhibition Pathway	2.35	0.0204		ATF4,DDIT3,TRIB3
Glycine Degradation (Creatine Biosynthesis)	2.34	0.5		GAMT
Coronavirus Pathogenesis Pathway	1.96	0.0148		ATF4,CCL5,DDIT3
Protein Citrullination	1.95	0.2		PADI2
Trans, trans-farnesyl Diphosphate Biosynthesis	1.95	0.2		IDI1
VDR/RXR Activation	1.87	0.0256		CCL5,LRP5
Role of Hypercytokinemia/hyperchemokinemia in the Pathogenesis of Influenza	1.79	0.0233		CCL5,IFIT3
Unfolded protein response	1.75	0.0222		ATF4,DDIT3
Pathogenesis of Multiple Sclerosis	1.69	0.111		CCL5
Salvage Pathways of Pyrimidine Deoxyribonucleotides	1.69	0.111		TYMP
UVA-Induced MAPK Signaling	1.68	0.0204		PARP12,PARP14
Calcium Transport I	1.65	0.1		ATP2B1
Oxytocin Signaling Pathway	1.58	0.0106		ATF4,ATP2B1,CCL5
Glycogen Degradation II	1.57	0.0833		TYMP
p38 MAPK Signaling	1.52	0.0167		ATF4,DDIT3
Glycogen Degradation III	1.51	0.0714		TYMP
Mevalonate Pathway I	1.51	0.0714		IDI1
Fatty Acid Activation	1.48	0.0667		SLC27A1
Role of PKR in Interferon Induction and Antiviral Response	1.42	0.0147		IRF1,METAP2
Role of Macrophages, Fibroblasts and Endothelial Cells in Rheumatoid Arthritis	1.42	0.00915		ATF4,CCL5,LRP5
Differential Regulation of Cytokine Production in Macrophages and T Helper Cells by IL-17A and IL-17F	1.4	0.0556		CCL5
Superpathway of Geranylgeranyldiphosphate Biosynthesis I (via Mevalonate)	1.4	0.0556		IDI1
γ-linolenate Biosynthesis II (Animals)	1.38	0.0526		SLC27A1
Mitochondrial L-carnitine Shuttle Pathway	1.38	0.0526		SLC27A1
NAD Signaling Pathway	1.34	0.0132		PARP12,PARP14

## Sheet: Table S6
Disorders and Biofunctions related to DEGs in ONE cells from BD patients (RNAseq database)
Categories	Diseases or Functions Annotation	p-value	Predicted Activation State	Activation z-score	# Molecules	Molecules
Cancer,Cell Morphology,Cellular Function and Maintenance,Organismal Injury and Abnormalities	Autophagy of cancer cells	1.3e-06			ATF4,DDIT3,TRIB3	3
Neurological Disease,Organismal Injury and Abnormalities,Psychological Disorders	Disorder of basal ganglia	2.65e-06			ARHGDIB,ATF4,ATP2B1,CCL5,DDIT3,DTX3L,IFI44,IFIT3,NDUFS2,PARP12,REPS1,SLC27A1,TRIB3,TYMP	14
Immunological Disease,Inflammatory Disease,Organismal Injury and Abnormalities	Immune mediated inflammatory disease	4.81e-06			ARHGDIB,ATP2B1,CCL5,DDIT3,DTX3L,IDI1,IFI44,IFIT3,IRF1,LRP5,MDK,PADI2,PARP12,SLC27A1,TYMP,WARS1,XAF1	17
Infectious Diseases,Organismal Injury and Abnormalities	Replication of Murine herpesvirus 4	7.29e-06			DDIT3,IRF1,PARP12	3
Cell Cycle,Gene Expression	Binding of C/EBP binding site	1.42e-05			DDIT3,IRF1,TRIB3	3
Connective Tissue Disorders,Immunological Disease,Inflammatory Disease,Organismal Injury and Abnormalities,Skeletal and Muscular Disorders	Lupus erythematosus	1.48e-05			DDIT3,DTX3L,IFI44,IFIT3,PARP12,SLC27A1,TYMP,WARS1,XAF1	9
Connective Tissue Disorders,Inflammatory Disease,Organismal Injury and Abnormalities,Skeletal and Muscular Disorders	Rheumatic Disease	1.55e-05			ARHGDIB,ATP2B1,CCL5,DDIT3,DTX3L,IFI44,IFIT3,IRF1,LRP5,MDK,PADI2,PARP12,SLC27A1,TYMP,WARS1,XAF1	16
Immunological Disease,Organismal Injury and Abnormalities	Systemic autoimmune syndrome	1.7e-05			ARHGDIB,ATP2B1,CCL5,DTX3L,IFI44,IFIT3,LRP5,LRRC32,MDK,PADI2,PARP12,PARP14,SLC27A1,TYMP,WARS1,XAF1	16
Antimicrobial Response,Inflammatory Response	Antiviral response	4.49e-05			CCL5,DTX3L,IFI44,IFIT3,IRF1,PMAIP1	6
Cell Signaling,Vitamin and Mineral Metabolism	Metabolite removal of Ca2+	5.01e-05			ATP2B1,SLC27A1	2
Cell Death and Survival,Organismal Injury and Abnormalities,Renal and Urological Disease	Apoptosis of kidney cell lines	7.52e-05		-0,115	DDIT3,IRF1,LRP5,PMAIP1,TRIB3,UNC13B	6
Infectious Diseases,Organismal Injury and Abnormalities	Severe COVID-19	8.11e-05			CCL5,IFI44,IFIT3,PARP14,XAF1	5
Connective Tissue Disorders,Immunological Disease,Inflammatory Disease,Organismal Injury and Abnormalities,Skeletal and Muscular Disorders	Systemic lupus erythematosus	8.43e-05			DTX3L,IFI44,IFIT3,PARP12,SLC27A1,TYMP,WARS1,XAF1	8
Metabolic Disease,Organismal Injury and Abnormalities	Glucose metabolism disorder	0.0001		-0,208	ATF4,CCL5,DDIT3,DESI2,HAPLN1,IFI44,IFIT3,IMMT,IRF1,LRP5,LRRC32,NEDD4L,PARP14,PHC2,SLC27A1,TRIB3,XAF1	17
Cell Death and Survival	Apoptosis of myeloma cell lines	0.000121			ATF4,DDIT3,PARP14,PMAIP1	4
Neurological Disease,Organismal Injury and Abnormalities,Skeletal and Muscular Disorders	Neuromuscular disease	0.000125			ARHGDIB,ATF4,ATP2B1,CCL5,DDIT3,DTX3L,IFI44,IFIT3,NDUFS2,PARP12,SLC27A1,TRIB3,TYMP	13
Cell Death and Survival	Apoptosis	0.000149		-0,529	ADGRL2,APOL6,ARHGDIB,ATF4,CCL5,DDIT3,DESI2,HAPLN1,IFIT3,IMMT,IRF1,LRP5,LRRC32,MDK,PARP14,PMAIP1,SIPA1L1,ST3GAL1,TRIB3,TYMP,UNC13B,XAF1	22
Cell Death and Survival	Survival of neural cells	0.000156		1,725	CCL5,DDIT3,GAMT,MDK,TRIB3,XAF1	6
Protein Synthesis	Quantity of IL-5 in blood	0.000179			ARHGDIB,IRF1	2
Cell Death and Survival,Organismal Injury and Abnormalities,Skeletal and Muscular Disorders	Apoptosis of smooth muscle cells	0.00018	Decreased	-2,000	DDIT3,IRF1,PMAIP1,XAF1	4
Endocrine System Disorders,Gastrointestinal Disease,Metabolic Disease,Organismal Injury and Abnormalities	Diabetes mellitus	0.000186			ATF4,CCL5,DESI2,HAPLN1,IFI44,IFIT3,IMMT,IRF1,LRRC32,NEDD4L,PARP14,PHC2,SLC27A1,TRIB3,XAF1	15
Organismal Injury and Abnormalities,Organismal Survival	Organismal death	0.000189		-1,203	ADGRL2,ARHGDIB,ATF4,ATP2B1,DCHS1,DDIT3,ELN,EPB41L5,GAMT,HAPLN1,IRF1,LRP5,LRRC32,MDK,METAP2,NEDD4L,PHC2,TRIB3,TYMP,UNC13B,VEZF1	21
Cell-To-Cell Signaling and Interaction,Cellular Compromise,Cellular Function and Maintenance	Endoplasmic reticulum stress response of cervical cancer cell lines	0.000224			ATF4,DDIT3	2
Cardiovascular System Development and Function,Organismal Development,Skeletal and Muscular System Development and Function	Muscularization of artery	0.000224			ELN,MDK	2
Cell-To-Cell Signaling and Interaction,Cellular Compromise,Embryonic Development	Oxidative stress response of embryonic cell lines	0.000224			ATF4,DDIT3	2
Cell Death and Survival	Cell death of cervical cancer cell lines	0.000228		-1,672	ADGRL2,ATP2B1,DDIT3,IMMT,IRF1,PMAIP1,TRIB3	7
Cancer,Organismal Injury and Abnormalities	Pelvic cancer	0.000245			ADGRL2,ARHGDIB,ATF4,ATP2B1,CCL5,DCHS1,DDIT3,DESI2,DTX3L,ELN,EPB41L5,FBLL1,GAMT,HAPLN1,IDI1,IFI44,IFIT3,IMMT,IRF1,JCAD,LRP5,LRRC32,NDUFS2,NEDD4L,OSTF1,PADI2,PARP14,PMAIP1,REPS1,SIPA1L1,SLC15A3,SLC27A1,SPART,ST3GAL1,TRIB3,TYMP,UNC13B,VEZF1,XAF1,ZNF419	40
Endocrine System Disorders,Gastrointestinal Disease,Inflammatory Disease,Inflammatory Response,Organismal Injury and Abnormalities	Chronic pancreatitis	0.000251			ATF4,DDIT3,TYMP	3
Cardiovascular System Development and Function,Organismal Development	Angiogenesis	0.000268		0,939	CCL5,DDIT3,ELN,IRF1,JCAD,LRP5,MDK,METAP2,TYMP,UNC13B,VEZF1,WARS1	12
Cell-To-Cell Signaling and Interaction,Cellular Compromise,Connective Tissue Development and Function	Oxidative stress response of fibroblast cell lines	0.000273			ATF4,DDIT3	2
Neurological Disease,Organismal Injury and Abnormalities	Cerebral disorder	0.000299			ATP2B1,BATF2,DCHS1,DDIT3,DTX3L,ELN,EPB41L5,IRF1,JCAD,LRP5,LRRC32,MDK,NDUFS2,NEDD4L,PARP12,SIPA1L1,SLC15A3,SPART,ST3GAL1,TRIB3,UNC13B,ZNF419	22
Cell Death and Survival,Nervous System Development and Function	Cell viability of neuroglia	0.00031			CCL5,GAMT,XAF1	3
Cell Death and Survival	Apoptosis of tumor cell lines	0.000335		-0,994	ADGRL2,ATF4,DDIT3,DESI2,IMMT,IRF1,MDK,PARP14,PMAIP1,SIPA1L1,ST3GAL1,TRIB3,TYMP,XAF1	14
Cancer,Gastrointestinal Disease,Organismal Injury and Abnormalities	Gastrointestinal tract cancer	0.000423			ADGRL2,AMMECR1L,APOL6,ATF4,ATP2B1,BATF2,CCL5,DCHS1,DDIT3,DESI2,DTX3L,ELN,EPB41L5,FBLL1,GAMT,HAPLN1,IDI1,IFIT3,IMMT,IRF1,JCAD,LRP5,LRRC32,MDK,METAP2,NDUFS2,NEDD4L,OSTF1,PADI2,PARP12,PARP14,PHC2,PMAIP1,RAB30,REPS1,SIPA1L1,SLC15A3,SLC27A1,SPART,ST3GAL1,TRIB3,TYMP,UNC13B,VEZF1,XAF1,ZNF419	46
Cancer,Neurological Disease,Organismal Injury and Abnormalities	Gliomatosis cerebri	0.000428			ATP2B1,BATF2,DCHS1,DTX3L,EPB41L5,IRF1,JCAD,LRP5,LRRC32,NDUFS2,NEDD4L,PARP12,SIPA1L1,SLC15A3,SPART,ST3GAL1,TRIB3,UNC13B,ZNF419	19
Neurological Disease,Organismal Injury and Abnormalities	Brain lesion	0.000438			ADGRL2,AMMECR1L,ATP2B1,BATF2,C1orf43,DCHS1,DDIT3,DTX3L,EPB41L5,GAMT,IFI44,IFIT3,IMMT,IRF1,JCAD,LRP5,LRRC32,MDK,METAP2,NDUFS2,NEDD4L,OSTF1,PARP12,PARP14,PHC2,RAB30,REPS1,SIPA1L1,SLC15A3,SLC27A1,SPART,ST3GAL1,TRIB3,TYMP,UNC13B,ZNF419	36
Cancer,Neurological Disease,Organismal Injury and Abnormalities	Central nervous system solid tumor	0.000448			ADGRL2,AMMECR1L,ATF4,ATP2B1,BATF2,C1orf43,DCHS1,DDIT3,DTX3L,EPB41L5,GAMT,IFI44,IFIT3,IMMT,IRF1,JCAD,LRP5,LRRC32,MDK,METAP2,NDUFS2,NEDD4L,OSTF1,PARP12,PARP14,PHC2,RAB30,REPS1,SIPA1L1,SLC15A3,SLC27A1,SPART,ST3GAL1,TRIB3,UNC13B,VEZF1,ZNF419	37
Cellular Development,Cellular Growth and Proliferation,Hematological System Development and Function,Lymphoid Tissue Structure and Development	Expansion of natural killer cells	0.00045			IRF1,PMAIP1	2
Inflammatory Response	Inflammation of body cavity	0.000453		-1,105	ARHGDIB,ATF4,CCL5,DDIT3,IFI44,IFIT3,IRF1,LRP5,MDK,NEDD4L,PARP12,TYMP	12
Connective Tissue Development and Function,Connective Tissue Disorders,Organismal Injury and Abnormalities,Skeletal and Muscular Disorders,Skeletal and Muscular System Development and Function,Tissue Development,Tissue Morphology	Abnormal morphology of trabecula	0.000591			ATF4,LRP5	2
Hereditary Disorder,Neurological Disease,Organismal Injury and Abnormalities,Psychological Disorders,Skeletal and Muscular Disorders	Huntington Disease	0.00065			ATP2B1,CCL5,DDIT3,DTX3L,IFI44,IFIT3,NDUFS2,PARP12,SLC27A1	9
Dermatological Diseases and Conditions,Immunological Disease,Inflammatory Disease,Inflammatory Response,Organismal Injury and Abnormalities	Pemphigus foliaceus	0.00066			IFI44,IFIT3,WARS1	3
Inflammatory Response	Inflammation of absolute anatomical region	0.000669		-1,411	ARHGDIB,ATF4,CCL5,DDIT3,IDI1,IFI44,IFIT3,IRF1,LRP5,MDK,NEDD4L,PARP12,TYMP	13
Cell Death and Survival	Cell death of macrophages	0.000694			CCL5,DDIT3,IRF1,PMAIP1	4
Cancer,Organismal Injury and Abnormalities	Carcinoma	0.000697			ADGRL2,AMMECR1L,APOL6,ARHGDIB,ATF4,ATP2B1,BATF2,C1orf43,CCL5,DCHS1,DDIT3,DESI2,DTX3L,EFHD1,ELN,EPB41L5,FBLL1,GAMT,HAPLN1,IDI1,IFI44,IFIT3,IMMT,IRF1,JCAD,LRP5,LRRC32,MDK,METAP2,NDUFS2,NEDD4L,OSTF1,PADI2,PARP12,PARP14,PHC2,PMAIP1,RAB30,REPS1,RPP21,SIPA1L1,SLC15A3,SLC27A1,SPART,ST3GAL1,TRIB3,TYMP,UNC13B,VEZF1,XAF1,ZNF419	51
Cardiovascular System Development and Function,Organismal Development	Development of artery	0.000708			DDIT3,ELN,MDK,TYMP	4
Cancer,Dermatological Diseases and Conditions,Developmental Disorder,Hereditary Disorder,Neurological Disease,Organismal Injury and Abnormalities	Tuberous sclerosis complex	0.000752			DDIT3,PARP14	2
Cancer,Organismal Injury and Abnormalities	Anogenital cancer	0.000765			ADGRL2,ARHGDIB,ATF4,ATP2B1,CCL5,DCHS1,DDIT3,DESI2,DTX3L,ELN,EPB41L5,FBLL1,GAMT,HAPLN1,IDI1,IFI44,IFIT3,IMMT,IRF1,LRP5,LRRC32,METAP2,NDUFS2,NEDD4L,OSTF1,PADI2,PARP12,PARP14,PMAIP1,REPS1,SIPA1L1,SLC15A3,SLC27A1,SPART,TRIB3,TYMP,UNC13B,VEZF1,XAF1,ZNF419	40
Cancer,Organismal Injury and Abnormalities,Reproductive System Disease	Basal-like breast carcinoma	0.000768			ADGRL2,DESI2,IRF1	3
Hematological System Development and Function,Lymphoid Tissue Structure and Development,Tissue Morphology	Quantity of T lymphocytes	0.000832		0,049	ARHGDIB,CCL5,DDIT3,IRF1,LRP5,LRRC32,MDK,ST3GAL1	8
Cancer,Organismal Injury and Abnormalities,Reproductive System Disease	Genital tract cancer	0.00084			ADGRL2,ARHGDIB,ATF4,ATP2B1,CCL5,DCHS1,DDIT3,DESI2,DTX3L,ELN,EPB41L5,FBLL1,GAMT,HAPLN1,IDI1,IFI44,IFIT3,IMMT,IRF1,LRP5,LRRC32,NDUFS2,NEDD4L,OSTF1,PADI2,PARP14,PMAIP1,REPS1,SIPA1L1,SLC15A3,SLC27A1,SPART,TRIB3,TYMP,UNC13B,XAF1,ZNF419	37
Cell Death and Survival	Cell death of sarcoma cell lines	0.000844		-1,532	ATF4,IRF1,MDK,PMAIP1,SIPA1L1	5
Gastrointestinal Disease,Immunological Disease,Organismal Injury and Abnormalities	Celiac disease	0.000886			DDIT3,IDI1,WARS1	3
Hereditary Disorder,Organismal Injury and Abnormalities,Psychological Disorders	Familial psychiatric disease	0.000908			ATP2B1,CCL5,DDIT3,DTX3L,GAMT,IFI44,IFIT3,NDUFS2,PARP12,REPS1,SLC27A1	11
Inflammatory Response,Organismal Injury and Abnormalities	Inflammation of organ	0.000942		-1,411	ARHGDIB,ATF4,CCL5,DDIT3,IDI1,IFI44,IFIT3,IRF1,LRP5,MDK,NEDD4L,PARP12,TYMP,WARS1	14
Cancer,Neurological Disease,Organismal Injury and Abnormalities	Brain tumor	0.000949			ADGRL2,AMMECR1L,ATP2B1,BATF2,C1orf43,DCHS1,DDIT3,DTX3L,EPB41L5,GAMT,IFI44,IFIT3,IMMT,IRF1,JCAD,LRP5,LRRC32,MDK,METAP2,NDUFS2,NEDD4L,OSTF1,PARP12,PARP14,PHC2,RAB30,REPS1,SIPA1L1,SLC15A3,SLC27A1,SPART,ST3GAL1,TRIB3,UNC13B,ZNF419	35
Cancer,Organismal Injury and Abnormalities	Breast or colorectal cancer	0.00101			ADGRL2,ARHGDIB,ATF4,ATP2B1,BATF2,CCL5,DCHS1,DDIT3,DESI2,DTX3L,ELN,FBLL1,IDI1,IMMT,IRF1,JCAD,LRP5,LRRC32,METAP2,PADI2,PARP12,PARP14,PHC2,PMAIP1,RAB30,REPS1,SIPA1L1,SLC15A3,SLC27A1,SPART,ST3GAL1,TRIB3,TYMP,UNC13B,VEZF1,ZNF419	36
Infectious Diseases,Organismal Injury and Abnormalities	Replication of coronavirus	0.00102			DDIT3,PARP12,PARP14	3
Cell Death and Survival	Cell death of tumor cell lines	0.00104		-1,100	ADGRL2,ATF4,ATP2B1,DDIT3,DESI2,IMMT,IRF1,MDK,PARP14,PMAIP1,SIPA1L1,ST3GAL1,TRIB3,TYMP,XAF1	15
Inflammatory Disease,Inflammatory Response,Organismal Injury and Abnormalities,Renal and Urological Disease	Nephritis	0.0011			CCL5,DDIT3,IFI44,IRF1,MDK,PARP12	6
Cell Death and Survival,Organismal Injury and Abnormalities,Skeletal and Muscular Disorders	Apoptosis of vascular smooth muscle cells	0.00112			DDIT3,PMAIP1,XAF1	3
Infectious Diseases,Organismal Injury and Abnormalities	Replication of murine hepatitis virus	0.00113			PARP12,PARP14	2
Cancer,Organismal Injury and Abnormalities	Intraabdominal organ tumor	0.00114			ADGRL2,AMMECR1L,APOL6,ARHGDIB,ATF4,ATP2B1,BATF2,CCL5,DCHS1,DDIT3,DESI2,DTX3L,EFHD1,ELN,EPB41L5,FBLL1,GAMT,HAPLN1,IDI1,IFI44,IFIT3,IMMT,IRF1,JCAD,LRP5,LRRC32,MDK,METAP2,NDUFS2,NEDD4L,OSTF1,PADI2,PARP12,PARP14,PHC2,PMAIP1,RAB30,REPS1,SIPA1L1,SLC15A3,SLC27A1,SPART,ST3GAL1,TRIB3,TYMP,UNC13B,VEZF1,XAF1,ZNF419	49
Cancer,Organismal Injury and Abnormalities	Head and neck tumor	0.00116			ADGRL2,AMMECR1L,ARHGDIB,ATF4,ATP2B1,BATF2,C1orf43,DCHS1,DDIT3,DESI2,DTX3L,EFHD1,ELN,EPB41L5,GAMT,HAPLN1,IDI1,IFI44,IFIT3,IMMT,IRF1,JCAD,LRP5,LRRC32,MDK,METAP2,NDUFS2,NEDD4L,OSTF1,PADI2,PARP12,PARP14,PHC2,RAB30,REPS1,RPP21,SIPA1L1,SLC15A3,SLC27A1,SPART,ST3GAL1,TRIB3,TYMP,UNC13B,VEZF1,XAF1,ZNF419	47
Cancer,Organismal Injury and Abnormalities	Pelvic carcinoma	0.00116			ADGRL2,ATF4,ATP2B1,DCHS1,DDIT3,DESI2,DTX3L,ELN,EPB41L5,FBLL1,GAMT,HAPLN1,IDI1,IFI44,IFIT3,IMMT,IRF1,JCAD,LRP5,LRRC32,NDUFS2,NEDD4L,OSTF1,PADI2,PARP14,PMAIP1,REPS1,SIPA1L1,SLC15A3,SLC27A1,SPART,ST3GAL1,TRIB3,TYMP,UNC13B,VEZF1,ZNF419	37
Cancer,Organismal Injury and Abnormalities,Reproductive System Disease	Genital tumor	0.00121			ADGRL2,ARHGDIB,ATF4,ATP2B1,CCL5,DCHS1,DDIT3,DESI2,DTX3L,ELN,EPB41L5,FBLL1,GAMT,HAPLN1,IDI1,IFI44,IFIT3,IMMT,IRF1,LRP5,LRRC32,NDUFS2,NEDD4L,OSTF1,PADI2,PARP14,PMAIP1,REPS1,SIPA1L1,SLC15A3,SLC27A1,SPART,TRIB3,TYMP,UNC13B,XAF1,ZNF419	37
DNA Replication, Recombination, and Repair,Energy Production,Molecular Transport,Nucleic Acid Metabolism,Small Molecule Biochemistry	Depletion of ATP	0.00123			ATF4,DDIT3	2
Cell Signaling,Cellular Function and Maintenance,Small Molecule Biochemistry,Vitamin and Mineral Metabolism	Homeostasis of Ca2+	0.00124			ATF4,ATP2B1,CCL5,LRP5	4
Cellular Function and Maintenance	Cellular homeostasis	0.00127		-1,419	APOL6,ATF4,ATP2B1,CCL5,DDIT3,IMMT,IRF1,LRP5,MDK,NDUFS2,NEDD4L,PMAIP1,SLC27A1,SPART,TRIB3	15
Cell Signaling,Molecular Transport,Small Molecule Biochemistry	Release of nitric oxide	0.00127			CCL5,ELN,IRF1	3
Cellular Movement	Cell movement of bone cancer cell lines	0.00127			LRP5,MDK,SIPA1L1	3
Cell Death and Survival,Organismal Injury and Abnormalities,Skeletal and Muscular Disorders	Apoptosis of muscle cells	0.00135		-1,000	DDIT3,IRF1,MDK,PMAIP1,XAF1	5
Hematological System Development and Function,Lymphoid Tissue Structure and Development,Tissue Morphology	Quantity of lymphocytes	0.00144		-0,197	ARHGDIB,ATP2B1,CCL5,DDIT3,IRF1,LRP5,LRRC32,MDK,ST3GAL1	9
Cell Death and Survival,Nervous System Development and Function	Survival of oligodendrocytes	0.00146			GAMT,XAF1	2
Hepatic System Development and Function,Organ Morphology,Tissue Morphology	Quantity of hepatocytes	0.00146			ATF4,MDK	2
Infectious Diseases,Organismal Injury and Abnormalities	Replication of RNA virus	0.00153		0,764	ARHGDIB,ATF4,CCL5,DDIT3,IRF1,PARP12,PARP14	7
Cancer,Organismal Injury and Abnormalities	Genitourinary adenocarcinoma	0.00158			ATF4,ATP2B1,DCHS1,DDIT3,DESI2,DTX3L,ELN,EPB41L5,FBLL1,GAMT,HAPLN1,IDI1,IFI44,IFIT3,IMMT,LRP5,LRRC32,METAP2,NDUFS2,NEDD4L,OSTF1,PADI2,PARP12,PARP14,PHC2,PMAIP1,REPS1,SIPA1L1,SLC15A3,SLC27A1,SPART,TRIB3,TYMP,UNC13B,VEZF1,ZNF419	36
Connective Tissue Disorders,Organismal Injury and Abnormalities,Skeletal and Muscular Disorders,Skeletal and Muscular System Development and Function	Abnormal morphology of skeleton	0.00159			ATF4,DCHS1,HAPLN1,LRP5,PHC2	5
Cancer,Neurological Disease,Organismal Injury and Abnormalities	Glioma	0.00159			ADGRL2,AMMECR1L,ATF4,ATP2B1,BATF2,C1orf43,DCHS1,DTX3L,EPB41L5,GAMT,IFI44,IFIT3,IMMT,IRF1,JCAD,LRP5,LRRC32,MDK,METAP2,NDUFS2,NEDD4L,OSTF1,PARP12,PHC2,RAB30,REPS1,SIPA1L1,SLC15A3,SLC27A1,SPART,ST3GAL1,TRIB3,UNC13B,VEZF1,ZNF419	35
Organismal Injury and Abnormalities,Tissue Morphology	Quantity of lesion	0.00161		-0,555	CCL5,DDIT3,IRF1,LRP5,LRRC32	5
Cell Death and Survival,Embryonic Development	Apoptosis of embryonic cell lines	0.00165		-0,686	ATF4,DDIT3,IRF1,PMAIP1,TRIB3	5
Cancer,Organismal Injury and Abnormalities	Cancer of secretory structure	0.00165			ADGRL2,AMMECR1L,ARHGDIB,ATF4,ATP2B1,C1orf43,CCL5,DCHS1,DDIT3,DESI2,DTX3L,EFHD1,ELN,FBLL1,GAMT,HAPLN1,IDI1,IFI44,IMMT,IRF1,JCAD,LRP5,LRRC32,MDK,METAP2,NDUFS2,NEDD4L,OSTF1,PADI2,PARP12,PARP14,PHC2,PMAIP1,REPS1,RPP21,SIPA1L1,SLC15A3,SLC27A1,SPART,TRIB3,TYMP,UNC13B,VEZF1,XAF1,ZNF419	45
Cell Death and Survival	Apoptosis of peritoneal macrophages	0.0017			DDIT3,IRF1	2
Hematological System Development and Function,Tissue Morphology	Quantity of blood cells	0.00179		-1,102	ARHGDIB,ATF4,ATP2B1,CCL5,DDIT3,IRF1,LRP5,LRRC32,MDK,NEDD4L,ST3GAL1	11
Cancer,Organismal Injury and Abnormalities	Malignant genitourinary solid tumor	0.00183			ADGRL2,ARHGDIB,ATF4,ATP2B1,CCL5,DCHS1,DDIT3,DESI2,DTX3L,ELN,EPB41L5,FBLL1,GAMT,HAPLN1,IDI1,IFI44,IFIT3,IMMT,IRF1,LRP5,LRRC32,METAP2,NDUFS2,NEDD4L,OSTF1,PADI2,PARP12,PARP14,PHC2,PMAIP1,REPS1,SIPA1L1,SLC15A3,SLC27A1,SPART,TRIB3,TYMP,UNC13B,VEZF1,XAF1,ZNF419	41
Cancer,Organismal Injury and Abnormalities	Breast or pancreatic cancer	0.00189			ADGRL2,ARHGDIB,ATP2B1,CCL5,DCHS1,DDIT3,DESI2,ELN,GAMT,HAPLN1,IDI1,IFIT3,IRF1,JCAD,LRP5,LRRC32,MDK,METAP2,NEDD4L,PADI2,PARP12,PARP14,PMAIP1,REPS1,SIPA1L1,SLC27A1,SPART,TRIB3,TYMP,VEZF1	30
Cell Morphology,Cellular Function and Maintenance	Transmembrane potential	0.00195			DDIT3,IMMT,NEDD4L,PMAIP1,SPART	5
Neurological Disease,Organismal Injury and Abnormalities	Movement Disorders	0.00196			ARHGDIB,ATF4,ATP2B1,CCL5,DDIT3,DTX3L,IFI44,IFIT3,NDUFS2,PARP12,SLC27A1,TRIB3	12
Cell Death and Survival	Necrosis	0.00204		-0,546	ADGRL2,ATF4,ATP2B1,CCL5,DDIT3,DESI2,IMMT,IRF1,LRP5,LRRC32,MDK,METAP2,PARP14,PMAIP1,SIPA1L1,ST3GAL1,TRIB3,TYMP,UNC13B,XAF1	20
Infectious Diseases,Organismal Injury and Abnormalities	COVID-19	0.00209			CCL5,IFI44,IFIT3,PARP14,PMAIP1,XAF1	6
Cancer,Organismal Injury and Abnormalities	Formation of solid tumor	0.00219			ADGRL2,AMMECR1L,ARHGDIB,ATF4,ATP2B1,BATF2,C1orf43,DCHS1,DDIT3,DESI2,DTX3L,EPB41L5,FBLL1,GAMT,HAPLN1,IDI1,IFI44,IFIT3,IMMT,IRF1,JCAD,LRP5,LRRC32,MDK,METAP2,NDUFS2,NEDD4L,OSTF1,PADI2,PARP12,PARP14,PHC2,PMAIP1,RAB30,REPS1,SIPA1L1,SLC15A3,SLC27A1,SPART,ST3GAL1,TRIB3,TYMP,UNC13B,VEZF1,XAF1,ZNF419	46
Dermatological Diseases and Conditions,Organismal Injury and Abnormalities	Psoriasis	0.00222			APOL6,ARHGDIB,CCL5,IFI44,IFIT3,METAP2,TYMP	7
Cell Death and Survival,Organismal Injury and Abnormalities	Apoptosis of endothelial cells	0.00226			DDIT3,LRP5,PMAIP1,TYMP	4
Lipid Metabolism,Small Molecule Biochemistry,Vitamin and Mineral Metabolism	Production of 11-cis-retinol	0.00226			SLC27A1	1
Hereditary Disorder,Ophthalmic Disease,Organismal Injury and Abnormalities	Digenic exudative vitreoretinopathy type 4	0.00226			LRP5	1
Cancer,Cell Death and Survival,Organismal Injury and Abnormalities,Tumor Morphology	Apoptosis of TM4t cells	0.00226			DDIT3	1
Cell-To-Cell Signaling and Interaction	Sensitization of myeloma cell lines	0.00226			PARP14	1
Cancer,Cell Death and Survival,Organismal Injury and Abnormalities,Tumor Morphology	Survival of myeloma cells	0.00226			PARP14	1
Skeletal and Muscular System Development and Function,Tissue Development,Tissue Morphology	Reorganization of smooth muscle	0.00226			ELN	1
Hereditary Disorder,Ophthalmic Disease,Organismal Injury and Abnormalities	Autosomal recessive exudative vitreoretinopathy type 4	0.00226			LRP5	1
Cell-To-Cell Signaling and Interaction	Responsiveness of Th1 cells	0.00226			IRF1	1
Hereditary Disorder,Ophthalmic Disease,Organismal Injury and Abnormalities	Autosomal dominant exudative vitreoretinopathy type 4	0.00226			LRP5	1
Hematological Disease,Immunological Disease,Organismal Injury and Abnormalities	Experimental CD30+ lymphoproliferative disease	0.00226			IRF1	1
Cardiovascular Disease,Hereditary Disorder,Organismal Injury and Abnormalities	Myxomatous mitral valve prolapse type 2	0.00226			DCHS1	1
Hematological System Development and Function,Immune Cell Trafficking,Inflammatory Response,Tissue Development	Accumulation of monocytic myeloid derived suppressor cells	0.00226			DDIT3	1
Cell Morphology,Cellular Function and Maintenance	Autophagy by unspecified cell lines	0.00226			APOL6	1
Gastrointestinal Disease,Hepatic System Disease,Hereditary Disorder,Organismal Injury and Abnormalities	Infantile liver failure syndrome type 1	0.00226			LARS1	1
Carbohydrate Metabolism,Organismal Functions,Small Molecule Biochemistry	Tolerization of D-glucose	0.00226			LRP5	1
Cell Death and Survival	Cell viability of granulosa cells	0.00226			HAPLN1	1
Connective Tissue Disorders,Developmental Disorder,Hereditary Disorder,Organismal Injury and Abnormalities,Skeletal and Muscular Disorders	Autosomal dominant osteopetrosis type 1	0.00226			LRP5	1
Cardiovascular Disease,Hereditary Disorder,Organismal Injury and Abnormalities	Autosomal dominant supravalvular aortic stenosis	0.00226			ELN	1
Cancer,Connective Tissue Disorders,Organismal Injury and Abnormalities	Growth of liposarcoma	0.00226			DDIT3	1
Cell Cycle,Cell-To-Cell Signaling and Interaction,Cellular Growth and Proliferation,Connective Tissue Development and Function	Contact growth inhibition of fibroblast-like synoviocytes	0.00226			METAP2	1
Connective Tissue Disorders,Developmental Disorder,Hereditary Disorder,Organismal Injury and Abnormalities,Skeletal and Muscular Disorders	Van Maldergem syndrome type 1	0.00226			DCHS1	1
Developmental Disorder,Hereditary Disorder,Metabolic Disease,Organismal Injury and Abnormalities	Nuclear type 6 mitochondrial complex I deficiency	0.00226			NDUFS2	1
Cell-mediated Immune Response,Cell-To-Cell Signaling and Interaction,Cellular Movement,Hematological System Development and Function,Immune Cell Trafficking,Inflammatory Response,Lymphoid Tissue Structure and Development	Chemoattraction of memory T lymphocytes	0.00226			CCL5	1
Developmental Disorder,Hereditary Disorder,Metabolic Disease,Neurological Disease,Organismal Injury and Abnormalities,Psychological Disorders	Guanidinoacetate methyltransferase deficiency	0.00226			GAMT	1
Cellular Movement,Hematological System Development and Function,Immune Cell Trafficking,Inflammatory Response	Infiltration by DC2 cells	0.00226			MDK	1
Connective Tissue Disorders,Hereditary Disorder,Organismal Injury and Abnormalities,Skeletal and Muscular Disorders	Autosomal recessive osteoporosis-pseudoglioma syndrome	0.00226			LRP5	1
Cellular Development,Connective Tissue Development and Function,Skeletal and Muscular System Development and Function,Tissue Development	Onset of differentiation of osteoblasts	0.00226			ATF4	1
Hereditary Disorder,Neurological Disease,Organismal Injury and Abnormalities,Skeletal and Muscular Disorders	Troyer syndrome	0.00226			SPART	1
Developmental Disorder,Hereditary Disorder,Neurological Disease,Organismal Injury and Abnormalities	Periventricular nodular heterotopia type 7	0.00226			NEDD4L	1
Cardiovascular Disease,Organismal Injury and Abnormalities,Tissue Morphology	Thickening of carotid artery	0.00226			ATF4	1
Cellular Function and Maintenance,Molecular Transport	Exocytosis by endocrine cell lines	0.00226			ADGRL2	1
Hematological System Development and Function,Tissue Development	Accumulation of immunosuppressive myeloid cells	0.00226			MDK	1
Skeletal and Muscular System Development and Function	Integrity of skeletal muscle	0.00226			ATF4	1
Cell Death and Survival	Cell death of M0 macrophages	0.00226			IRF1	1
Cell-To-Cell Signaling and Interaction	Targeting of colorectal cancer cell lines	0.00226			IRF1	1
Cardiovascular Disease,Connective Tissue Disorders,Developmental Disorder,Gastrointestinal Disease,Ophthalmic Disease,Organismal Development,Organismal Injury and Abnormalities,Skeletal and Muscular Disorders	Developmental delay, cleft palate and proliferative retinopathy	0.00226			LRRC32	1
Cell Cycle	Mitogenesis of kidney cancer cell lines	0.00226			MDK	1
DNA Replication, Recombination, and Repair,Nucleic Acid Metabolism,Small Molecule Biochemistry	Conversion of thymidine	0.00226			TYMP	1
Cell Death and Survival	Cell viability of mesothelial cells	0.00226			METAP2	1
Cardiovascular Disease,Organismal Injury and Abnormalities	Oxidative stress injury of aorta	0.00226			ELN	1
Hereditary Disorder,Neurological Disease,Organismal Injury and Abnormalities,Psychological Disorders	Neurodegeneration with brain iron accumulation 7	0.00226			REPS1	1
Cancer,Developmental Disorder,Gastrointestinal Disease,Hepatic System Disease,Hereditary Disorder,Organismal Injury and Abnormalities	Polycystic liver disease 4 with or without kidney cysts	0.00226			LRP5	1
Cardiovascular System Development and Function,Tissue Morphology	Thickness of ascending aorta	0.00226			ELN	1
Connective Tissue Disorders,Developmental Disorder,Hereditary Disorder,Organismal Injury and Abnormalities,Skeletal and Muscular Disorders	Worth disease	0.00226			LRP5	1
Inflammatory Disease,Inflammatory Response,Organismal Injury and Abnormalities,Renal and Urological Disease	Glomerulonephritis	0.00232			CCL5,DDIT3,IFI44,IRF1,PARP12	5
Hereditary Disorder,Neurological Disease,Organismal Injury and Abnormalities	Familial encephalopathy	0.00236			ATP2B1,CCL5,DDIT3,DTX3L,GAMT,IFI44,IFIT3,NDUFS2,NEDD4L,PARP12,PARP14,REPS1,SLC27A1,TYMP	14
Connective Tissue Disorders,Organismal Development,Organismal Injury and Abnormalities,Skeletal and Muscular Disorders,Skeletal and Muscular System Development and Function	Abnormal morphology of shoulder girdle	0.00239			ATF4,HAPLN1	2
Cell Morphology	Morphology of sarcoma cell lines	0.00239			DDIT3,LRP5	2
Hematological System Development and Function,Tissue Development	Accumulation of myeloid cells	0.0024		-0,747	CCL5,DDIT3,IRF1,MDK	4
Cellular Development,Cellular Growth and Proliferation,Hematological System Development and Function,Lymphoid Tissue Structure and Development	Expansion of lymphocytes	0.0024		0,747	IRF1,LRRC32,MDK,PMAIP1	4
Cancer,Organismal Injury and Abnormalities,Reproductive System Disease	Breast or gynecological cancer	0.00241			ADGRL2,ARHGDIB,ATF4,ATP2B1,DCHS1,DDIT3,DESI2,DTX3L,ELN,EPB41L5,HAPLN1,IDI1,IFI44,IFIT3,IRF1,LRP5,LRRC32,METAP2,NDUFS2,NEDD4L,OSTF1,PADI2,PARP12,PARP14,PMAIP1,REPS1,SIPA1L1,SLC15A3,SLC27A1,SPART,TRIB3,TYMP,UNC13B,VEZF1,ZNF419	35
Inflammatory Disease,Inflammatory Response,Neurological Disease,Organismal Injury and Abnormalities	Encephalitis	0.00243			CCL5,DDIT3,IDI1,IRF1,MDK,TYMP	6
Cancer,Neurological Disease,Organismal Injury and Abnormalities	Glioma cancer	0.00253			ADGRL2,AMMECR1L,ATF4,ATP2B1,BATF2,C1orf43,DCHS1,DTX3L,EPB41L5,GAMT,IFI44,IFIT3,IMMT,IRF1,JCAD,LRP5,LRRC32,MDK,METAP2,NDUFS2,NEDD4L,PARP12,PHC2,RAB30,REPS1,SIPA1L1,SLC15A3,SLC27A1,SPART,ST3GAL1,TRIB3,UNC13B,VEZF1,ZNF419	34
Hematological System Development and Function,Tissue Morphology	Quantity of leukocytes	0.00258		-0,844	ARHGDIB,ATP2B1,CCL5,DDIT3,IRF1,LRP5,LRRC32,MDK,NEDD4L,ST3GAL1	10
Cell Death and Survival	Cell death of bone cancer cell lines	0.00265		-1,179	IRF1,MDK,PMAIP1,SIPA1L1	4
Cell Death and Survival	Apoptosis of cervical cancer cell lines	0.00271		-1,919	ADGRL2,DDIT3,IMMT,IRF1,TRIB3	5
Inflammatory Disease,Organismal Injury and Abnormalities	Chronic inflammatory disorder	0.00271			ARHGDIB,ATF4,ATP2B1,CCL5,DDIT3,IRF1-AS1,LRP5,LRRC32,MDK,PADI2,TYMP	11
Cancer,Organismal Injury and Abnormalities	Extracranial solid tumor	0.00286		-0,529	ADGRL2,AMMECR1L,APOL6,ARHGDIB,ATF4,ATP2B1,BATF2,C1orf43,CCL5,DCHS1,DDIT3,DESI2,DTX3L,EFHD1,ELN,EPB41L5,FBLL1,GAMT,HAPLN1,IDI1,IFI44,IFIT3,IMMT,IRF1,JCAD,LRP5,LRRC32,MDK,METAP2,NDUFS2,NEDD4L,OSTF1,PADI2,PARP12,PARP14,PHC2,PMAIP1,RAB30,REPS1,RPP21,SIPA1L1,SLC15A3,SLC27A1,SPART,ST3GAL1,TRIB3,TYMP,UNC13B,VEZF1,XAF1,ZNF419	51
Cancer,Gastrointestinal Disease,Organismal Injury and Abnormalities	Digestive organ tumor	0.00288			ADGRL2,AMMECR1L,APOL6,ATF4,ATP2B1,BATF2,CCL5,DCHS1,DDIT3,DESI2,DTX3L,EFHD1,ELN,EPB41L5,FBLL1,GAMT,HAPLN1,IDI1,IFIT3,IMMT,IRF1,JCAD,LRP5,LRRC32,MDK,METAP2,NDUFS2,NEDD4L,OSTF1,PADI2,PARP12,PARP14,PHC2,PMAIP1,RAB30,REPS1,SIPA1L1,SLC15A3,SLC27A1,SPART,ST3GAL1,TRIB3,TYMP,UNC13B,VEZF1,XAF1,ZNF419	47
Connective Tissue Development and Function,Connective Tissue Disorders,Organismal Injury and Abnormalities,Skeletal and Muscular Disorders,Skeletal and Muscular System Development and Function,Tissue Development	Abnormal morphology of bone	0.00296			ATF4,DCHS1,ELN,HAPLN1,LRP5,PHC2	6
Cardiovascular System Development and Function,Organ Morphology,Organismal Development	Morphology of left ventricle	0.00296			ADGRL2,ELN,MDK,NEDD4L	4
Cardiovascular System Development and Function,Organismal Development	Vasculogenesis	0.00297		0,603	DDIT3,ELN,IRF1,LRP5,MDK,METAP2,TYMP,VEZF1,WARS1	9
Cell Death and Survival	Cell death of rhabdomyosarcoma cell lines	0.00302			ATF4,PMAIP1	2
Cell Death and Survival	Apoptosis of macrophages	0.00313			CCL5,DDIT3,IRF1	3
Endocrine System Disorders,Gastrointestinal Disease,Immunological Disease,Metabolic Disease,Organismal Injury and Abnormalities	Insulin-dependent diabetes mellitus	0.00318			CCL5,IFI44,IFIT3,LRRC32,PARP14,XAF1	6
Cancer,Gastrointestinal Disease,Organismal Injury and Abnormalities	Gastrointestinal carcinoma	0.0032			ADGRL2,AMMECR1L,APOL6,ATF4,ATP2B1,BATF2,DCHS1,DDIT3,DESI2,DTX3L,ELN,EPB41L5,FBLL1,GAMT,HAPLN1,IDI1,IFIT3,IMMT,IRF1,JCAD,LRP5,LRRC32,METAP2,NDUFS2,NEDD4L,OSTF1,PADI2,PARP12,PARP14,PHC2,RAB30,REPS1,SIPA1L1,SLC15A3,SLC27A1,SPART,ST3GAL1,TRIB3,TYMP,UNC13B,VEZF1,XAF1,ZNF419	43
Gastrointestinal Disease,Immunological Disease,Ophthalmic Disease,Organismal Injury and Abnormalities	Sjögren syndrome	0.00327			CCL5,IFIT3,IRF1	3
Connective Tissue Disorders,Immunological Disease,Inflammatory Disease,Inflammatory Response,Organismal Injury and Abnormalities,Renal and Urological Disease,Skeletal and Muscular Disorders	Systemic lupus erythematosus nephritis	0.00336			IFI44,PARP12	2
Infectious Diseases,Organismal Injury and Abnormalities	Infection by Influenza A virus	0.00336			CCL5,IRF1	2
Cancer,Gastrointestinal Disease,Organismal Injury and Abnormalities	Malignant neoplasm of large intestine	0.00338			ADGRL2,APOL6,ATF4,ATP2B1,BATF2,CCL5,DCHS1,DDIT3,DESI2,DTX3L,ELN,EPB41L5,FBLL1,GAMT,HAPLN1,IDI1,IFIT3,IMMT,JCAD,LRP5,LRRC32,METAP2,NDUFS2,NEDD4L,OSTF1,PADI2,PARP14,PHC2,PMAIP1,RAB30,REPS1,SIPA1L1,SLC15A3,SLC27A1,SPART,ST3GAL1,TRIB3,TYMP,UNC13B,VEZF1,XAF1,ZNF419	42
Cancer,Organismal Injury and Abnormalities	Head and neck cancer	0.00348			ADGRL2,AMMECR1L,ARHGDIB,ATF4,ATP2B1,BATF2,C1orf43,DCHS1,DESI2,DTX3L,EFHD1,ELN,EPB41L5,GAMT,HAPLN1,IDI1,IFI44,IMMT,IRF1,JCAD,LRP5,LRRC32,MDK,METAP2,NDUFS2,NEDD4L,OSTF1,PADI2,PARP12,PARP14,PHC2,REPS1,RPP21,SIPA1L1,SLC15A3,SLC27A1,SPART,ST3GAL1,TRIB3,TYMP,UNC13B,VEZF1,XAF1,ZNF419	44
Hereditary Disorder,Neurological Disease,Organismal Injury and Abnormalities	Familial neurological disorder	0.00349			ATP2B1,CCL5,DDIT3,DTX3L,GAMT,IFI44,IFIT3,NDUFS2,NEDD4L,PARP12,PARP14,REPS1,SLC27A1,SPART,TYMP,WARS1	16
Gastrointestinal Disease,Hepatic System Disease,Organismal Injury and Abnormalities	Liver Damage	0.00352		-0,179	ATF4,CCL5,DDIT3,IRF1	4
Cellular Development,Cellular Growth and Proliferation,Hematological System Development and Function,Lymphoid Tissue Structure and Development	Expansion of regulatory T lymphocytes	0.00353			LRRC32,MDK	2
Cancer,Organismal Injury and Abnormalities	Incidence of tumor	0.0036			ADGRL2,AMMECR1L,ARHGDIB,ATF4,ATP2B1,BATF2,DCHS1,DDIT3,DESI2,DTX3L,EPB41L5,FBLL1,HAPLN1,IDI1,IFI44,IFIT3,IMMT,IRF1,JCAD,LRP5,LRRC32,METAP2,NDUFS2,NEDD4L,OSTF1,PADI2,PARP12,PARP14,PHC2,PMAIP1,RAB30,REPS1,SIPA1L1,SLC15A3,SPART,ST3GAL1,TRIB3,TYMP,UNC13B,VEZF1,XAF1,ZNF419	42
Cell Death and Survival	Necrosis of prostate cancer cell lines	0.00371			DDIT3,PMAIP1,ST3GAL1,TYMP	4
Cellular Movement,Hematological System Development and Function,Immune Cell Trafficking,Inflammatory Response	Chemotaxis of macrophages	0.00371			CCL5,ELN,MDK	3
Lipid Metabolism,Molecular Transport,Small Molecule Biochemistry	Accumulation of triacylglycerol	0.00371			ATF4,SLC27A1,TRIB3	3
Hematological System Development and Function,Lymphoid Tissue Structure and Development,Tissue Morphology	Quantity of Th2 cells	0.00371			CCL5,IRF1	2
Cardiovascular Disease,Cardiovascular System Development and Function,Cell Morphology,Organismal Development,Organismal Injury and Abnormalities,Tissue Morphology	Abnormal morphology of vascular endothelial cells	0.0039			MDK,VEZF1	2
Cell Morphology,Cellular Function and Maintenance	Mitochondrial membrane potential	0.0039			PMAIP1,SPART	2
Cell Morphology,Cellular Function and Maintenance,Hair and Skin Development and Function	Autophagy of epithelial cell lines	0.0039			ATF4,NEDD4L	2
Cell Death and Survival	Cell viability	0.00398		0,204	ATF4,CCL5,DDIT3,GAMT,HAPLN1,MDK,METAP2,PARP14,PMAIP1,RPP21,TRIB3,TYMP,XAF1	13
Cancer,Organismal Injury and Abnormalities	Pelvic adenocarcinoma	0.00405			ATF4,ATP2B1,DCHS1,DDIT3,DESI2,DTX3L,ELN,EPB41L5,FBLL1,GAMT,HAPLN1,IDI1,IFI44,IFIT3,IMMT,JCAD,LRP5,LRRC32,NDUFS2,NEDD4L,OSTF1,PARP14,PMAIP1,REPS1,SIPA1L1,SLC15A3,SLC27A1,SPART,ST3GAL1,TRIB3,TYMP,UNC13B,ZNF419	33
Cancer,Neurological Disease,Organismal Injury and Abnormalities	Brain glioma	0.00423			ADGRL2,AMMECR1L,ATP2B1,BATF2,C1orf43,DCHS1,DTX3L,EPB41L5,GAMT,IFI44,IFIT3,IMMT,IRF1,JCAD,LRP5,LRRC32,MDK,METAP2,NDUFS2,NEDD4L,OSTF1,PARP12,PHC2,RAB30,REPS1,SIPA1L1,SLC15A3,SLC27A1,SPART,ST3GAL1,TRIB3,UNC13B,ZNF419	33
Cardiovascular System Development and Function,Organ Morphology,Organismal Development	Morphology of heart ventricle	0.00423			ADGRL2,DCHS1,ELN,MDK,NEDD4L	5
Cancer,Organismal Injury and Abnormalities	Abdominal cancer	0.00443			ADGRL2,AMMECR1L,APOL6,ARHGDIB,ATF4,ATP2B1,BATF2,CCL5,DCHS1,DDIT3,DESI2,DTX3L,ELN,EPB41L5,FBLL1,GAMT,HAPLN1,IDI1,IFI44,IFIT3,IMMT,IRF1,JCAD,LRP5,LRRC32,MDK,METAP2,NDUFS2,NEDD4L,OSTF1,PADI2,PARP12,PARP14,PHC2,PMAIP1,RAB30,REPS1,SIPA1L1,SLC15A3,SLC27A1,SPART,ST3GAL1,TRIB3,TYMP,UNC13B,VEZF1,XAF1,ZNF419	48
Cancer,Organismal Injury and Abnormalities	Adenocarcinoma	0.00446			ADGRL2,AMMECR1L,APOL6,ATF4,ATP2B1,BATF2,CCL5,DCHS1,DDIT3,DESI2,DTX3L,ELN,EPB41L5,FBLL1,GAMT,HAPLN1,IDI1,IFI44,IFIT3,IMMT,JCAD,LRP5,LRRC32,MDK,METAP2,NDUFS2,NEDD4L,OSTF1,PADI2,PARP12,PARP14,PHC2,PMAIP1,RAB30,REPS1,SIPA1L1,SLC15A3,SLC27A1,SPART,ST3GAL1,TRIB3,TYMP,UNC13B,VEZF1,XAF1,ZNF419	46
Cell-mediated Immune Response,Lymphoid Tissue Structure and Development	Frequency of Tr1 cells	0.00452			LRP5	1
Connective Tissue Development and Function,Embryonic Development,Tissue Development	Segmentation of basilar bone	0.00452			PHC2	1
Cardiovascular System Development and Function,Organismal Development,Tissue Morphology	Vasodilation of pulmonary artery	0.00452			ELN	1
Skeletal and Muscular System Development and Function	Fusion of styloid process of temporal bone	0.00452			PHC2	1
Embryonic Development,Organismal Development,Tissue Development	Morphogenesis of axial mesoderm	0.00452			EPB41L5	1
Connective Tissue Development and Function,Skeletal and Muscular System Development and Function	Association of C6 vertebra	0.00452			PHC2	1
Cell Cycle	Polyploidy of bone marrow cell lines	0.00452			IRF1	1
Cancer,Organismal Injury and Abnormalities,Reproductive System Disease	Claudin-low breast cancer	0.00452			IRF1	1
Ophthalmic Disease,Organismal Injury and Abnormalities	Subretinal neovascularization	0.00452			LRP5	1
Tissue Morphology	Quantity of elastin in blood vessel	0.00452			ELN	1
Infectious Diseases,Organismal Injury and Abnormalities	Infection by Hantavirus	0.00452			CCL5	1
Immunological Disease,Inflammatory Disease,Inflammatory Response,Organismal Injury and Abnormalities,Renal and Urological Disease	Anti-thymocyte serum nephritis	0.00452			IRF1	1
Cellular Development,Cellular Growth and Proliferation,Organ Development,Skeletal and Muscular System Development and Function,Tissue Development	Proliferation of BSMC cells	0.00452			CCL5	1
Connective Tissue Disorders,Dermatological Diseases and Conditions,Developmental Disorder,Hereditary Disorder,Metabolic Disease,Organismal Injury and Abnormalities	Autosomal dominant cutis laxa type 1	0.00452			ELN	1
Cancer,Hematological Disease,Immunological Disease,Organismal Injury and Abnormalities	Delay in initiation of lymphomagenesis of B-cell lymphoma	0.00452			PARP14	1
Connective Tissue Development and Function,Embryonic Development,Tissue Development	Segmentation of occipital bone	0.00452			PHC2	1
Embryonic Development,Organismal Development,Tissue Development,Tissue Morphology	Expansion of primitive streak	0.00452			LRP5	1
Cell-To-Cell Signaling and Interaction,Cellular Movement,Hematological System Development and Function,Hypersensitivity Response,Immune Cell Trafficking,Inflammatory Response	Chemoattraction of mast cells	0.00452			CCL5	1
Organismal Functions,Tissue Morphology	Repair of gastric epithelium	0.00452			ATP2B1	1
Embryonic Development	Shrinkage of tail bud	0.00452			PHC2	1
Cell-To-Cell Signaling and Interaction,Cellular Movement,Immune Cell Trafficking	Attraction of peripheral blood lymphocytes	0.00452			CCL5	1
Cellular Development,Cellular Growth and Proliferation,Embryonic Development,Organismal Development,Tissue Development	Proliferation of extravillous cytotrophoblasts	0.00452			LRP5	1
Lipid Metabolism,Small Molecule Biochemistry	Incorporation of lignoceric acid	0.00452			SLC27A1	1
Cell Morphology,Hematological System Development and Function,Immunological Disease,Lymphoid Tissue Structure and Development,Organ Morphology,Organismal Development,Organismal Injury and Abnormalities,Tissue Morphology	Abnormal morphology of splenocytes	0.00452			IRF1	1
Developmental Disorder,Embryonic Development,Organismal Development,Organismal Injury and Abnormalities,Tissue Morphology	Loss of paraxial mesoderm	0.00452			LRP5	1
Infectious Diseases,Organismal Injury and Abnormalities	Quantity of Vesicular stomatitis Indiana virus	0.00452			IFIT3	1
Cellular Development,Cellular Growth and Proliferation	Arrest in growth of hepatoma cell lines	0.00452			IRF1	1
Connective Tissue Development and Function,Skeletal and Muscular System Development and Function	Association of rib	0.00452			PHC2	1
Skeletal and Muscular System Development and Function	Isometric tetanic force of extensor digitorum longus muscle	0.00452			TRIB3	1
Cardiovascular System Development and Function	Extensibility of carotid artery	0.00452			ELN	1
Nervous System Development and Function	Signaling by superior cervical ganglion	0.00452			CCL5	1
Infectious Diseases,Organismal Injury and Abnormalities	Quantity of Theiler's encephalomyelitis virus	0.00452			IFIT3	1
Cell-To-Cell Signaling and Interaction	Detachment of carcinoma cell lines	0.00452			MDK	1
Cancer,Endocrine System Disorders,Organismal Injury and Abnormalities,Reproductive System Disease	Growth hormone prolactin producing pituitary adenoma	0.00452			PADI2	1
Cardiovascular Disease,Organismal Injury and Abnormalities	Mitral valve prolapse	0.00452			DCHS1	1
Cell Morphology,Hair and Skin Development and Function	Polarization of epithelial cell lines	0.00452			CCL5	1
Cell Morphology	Orientation of smooth muscle cells	0.00452			ELN	1
Organismal Development,Respiratory System Development and Function	Length of snout	0.00452			HAPLN1	1
Cell Cycle	Ploidy of fetal liver derived megakaryocytes	0.00452			CCL5	1
Antimicrobial Response,Cell-To-Cell Signaling and Interaction,Inflammatory Response	Antiviral response of melanoma cell lines	0.00452			IRF1	1
Lipid Metabolism,Small Molecule Biochemistry	Esterification of palmitic acid	0.00452			SLC27A1	1
Hematological Disease,Immunological Disease,Infectious Diseases,Organismal Injury and Abnormalities	Infection of myeloid dendritic cells	0.00452			IRF1	1
Neurological Disease,Organismal Injury and Abnormalities	Edema of fiber tract	0.00452			TYMP	1
Cardiovascular System Development and Function,Organismal Development,Skeletal and Muscular System Development and Function	Muscularization of descending aorta	0.00452			ELN	1
Cell-To-Cell Signaling and Interaction	Dissociation of endothelial cells	0.00452			UNC13B	1
Cancer,Organismal Injury and Abnormalities	Abdominal carcinoma	0.00453			ADGRL2,AMMECR1L,APOL6,ATF4,ATP2B1,BATF2,CCL5,DCHS1,DDIT3,DESI2,DTX3L,ELN,EPB41L5,FBLL1,GAMT,HAPLN1,IDI1,IFI44,IFIT3,IMMT,IRF1,JCAD,LRP5,LRRC32,MDK,METAP2,NDUFS2,NEDD4L,OSTF1,PADI2,PARP12,PARP14,PHC2,PMAIP1,RAB30,REPS1,SIPA1L1,SLC15A3,SLC27A1,SPART,ST3GAL1,TRIB3,TYMP,UNC13B,VEZF1,XAF1,ZNF419	47
Cell Morphology,Cellular Function and Maintenance	Transmembrane potential of mitochondria	0.00479			DDIT3,IMMT,PMAIP1,SPART	4
Tissue Development	Accumulation of cells	0.00526		-1,069	CCL5,DDIT3,IRF1,LRP5,MDK	5
Hematological System Development and Function,Hematopoiesis,Humoral Immune Response,Lymphoid Tissue Structure and Development,Tissue Morphology	Quantity of transitional B lymphocytes	0.00531			ARHGDIB,ATP2B1	2
Cell Death and Survival,Organismal Injury and Abnormalities	Apoptosis of epithelial cell lines	0.00537		-0,469	DDIT3,IRF1,PMAIP1,TRIB3	4
Cellular Function and Maintenance,Molecular Transport	Exocytosis by cells	0.00542			ADGRL2,CCL5,UNC13B	3
Embryonic Development,Organismal Development	Morphogenesis of embryo	0.00549			DCHS1,ELN,EPB41L5,LRP5	4
Cellular Movement,Hematological System Development and Function	Extravasation of phagocytes	0.00552			CCL5,MDK	2
Organismal Functions	Healing of blood vessel	0.00552			ELN,IRF1	2
Cell Death and Survival,Organismal Injury and Abnormalities	Necrosis of epithelial tissue	0.00554		0,007	DDIT3,IRF1,LRP5,LRRC32,PMAIP1,TRIB3,TYMP	7
Cancer,Organismal Injury and Abnormalities	Genitourinary carcinoma	0.00569			ADGRL2,ATF4,ATP2B1,DCHS1,DDIT3,DESI2,DTX3L,ELN,EPB41L5,FBLL1,GAMT,HAPLN1,IDI1,IFI44,IFIT3,IMMT,IRF1,LRP5,LRRC32,METAP2,NDUFS2,NEDD4L,OSTF1,PADI2,PARP12,PARP14,PHC2,PMAIP1,REPS1,SIPA1L1,SLC15A3,SLC27A1,SPART,TRIB3,TYMP,UNC13B,VEZF1,ZNF419	38
Cell Death and Survival	Apoptosis of carcinoma cell lines	0.00595		0,426	ATF4,DDIT3,DESI2,MDK,PMAIP1	5
Cellular Movement	Extravasation of myeloid cells	0.00597			CCL5,MDK	2
Cell-To-Cell Signaling and Interaction	Sensitization of cells	0.00597			DDIT3,PARP14	2
Cancer,Organismal Injury and Abnormalities	Abdominal adenocarcinoma	0.00607			ADGRL2,AMMECR1L,APOL6,ATF4,ATP2B1,BATF2,CCL5,DCHS1,DDIT3,DESI2,DTX3L,ELN,EPB41L5,FBLL1,GAMT,HAPLN1,IDI1,IFI44,IFIT3,IMMT,JCAD,LRP5,LRRC32,MDK,METAP2,NDUFS2,NEDD4L,OSTF1,PADI2,PARP14,PHC2,PMAIP1,RAB30,REPS1,SIPA1L1,SLC15A3,SLC27A1,SPART,ST3GAL1,TRIB3,TYMP,UNC13B,VEZF1,XAF1,ZNF419	45
Cellular Movement	Cell movement of sarcoma cell lines	0.00612			LRP5,MDK,SIPA1L1	3
Cancer,Organismal Injury and Abnormalities,Reproductive System Disease	Genital carcinoma	0.00614			ATF4,ATP2B1,DCHS1,DDIT3,DESI2,DTX3L,ELN,EPB41L5,FBLL1,GAMT,HAPLN1,IDI1,IFI44,IFIT3,IMMT,IRF1,LRP5,LRRC32,NDUFS2,NEDD4L,OSTF1,PADI2,PARP14,PMAIP1,REPS1,SIPA1L1,SLC15A3,SLC27A1,SPART,TRIB3,TYMP,UNC13B,ZNF419	33
Cancer,Organismal Injury and Abnormalities,Respiratory Disease	Lung cancer	0.00616			ADGRL2,ATP2B1,CCL5,DCHS1,DDIT3,DESI2,DTX3L,ELN,FBLL1,IFI44,IFIT3,IMMT,IRF1,LRP5,LRRC32,MDK,PHC2,PMAIP1,SIPA1L1,TRIB3,TYMP,UNC13B,VEZF1,ZNF419	24
Cancer,Gastrointestinal Disease,Organismal Injury and Abnormalities	Large intestine carcinoma	0.00619			ADGRL2,APOL6,ATF4,ATP2B1,BATF2,DCHS1,DDIT3,DESI2,DTX3L,ELN,EPB41L5,FBLL1,GAMT,HAPLN1,IDI1,IFIT3,IMMT,JCAD,LRP5,LRRC32,METAP2,NDUFS2,NEDD4L,OSTF1,PADI2,PARP14,PHC2,RAB30,REPS1,SIPA1L1,SLC15A3,SLC27A1,SPART,ST3GAL1,TRIB3,TYMP,UNC13B,VEZF1,XAF1,ZNF419	40
Molecular Transport,Protein Trafficking	Secretion of protein	0.00622			ADGRL2,IRF1,UNC13B	3
Gastrointestinal Disease,Hepatic System Disease,Organismal Injury and Abnormalities	Hepatic injury	0.00622			CCL5,DDIT3,IRF1	3
Hematological System Development and Function,Lymphoid Tissue Structure and Development,Tissue Morphology	Quantity of CD4+ T-lymphocytes	0.0064			CCL5,IRF1,LRP5,LRRC32	4
Cardiovascular Disease,Organismal Injury and Abnormalities	Abnormality of atrium	0.00654			ADGRL2,DCHS1,LRP5	3
Cardiovascular System Development and Function	Vascularization	0.00674			JCAD,LRP5,MDK,WARS1	4
Infectious Diseases,Organismal Injury and Abnormalities	Replication of HIV	0.00676			ARHGDIB,ATF4,CCL5	3
Cardiovascular Disease,Cardiovascular System Development and Function,Organismal Injury and Abnormalities,Tissue Morphology	Abnormal morphology of atretic vasculature	0.00678			VEZF1	1
Cell-To-Cell Signaling and Interaction,Renal and Urological System Development and Function	Adhesion of podocytes	0.00678			EPB41L5	1
Cardiovascular System Development and Function,Connective Tissue Development and Function,Tissue Morphology	Thickness of vessel tunica externa	0.00678			ELN	1
Embryonic Development,Organismal Development,Tissue Development	Development of cortical plate	0.00678			NEDD4L	1
DNA Replication, Recombination, and Repair,Molecular Transport,Nucleic Acid Metabolism,Small Molecule Biochemistry	Quantity of thymidine	0.00678			TYMP	1
Embryonic Development,Organismal Development,Skeletal and Muscular System Development and Function	Length of forelimb	0.00678			HAPLN1	1
Molecular Transport,Small Molecule Biochemistry,Vitamin and Mineral Metabolism	Transport of biotin	0.00678			SLC27A1	1
Immunological Disease,Inflammatory Disease,Inflammatory Response,Organismal Injury and Abnormalities,Renal and Urological Disease,Respiratory Disease	Goodpasture syndrome	0.00678			DDIT3	1
Amino Acid Metabolism,Small Molecule Biochemistry	Synthesis of creatine	0.00678			GAMT	1
Cellular Movement,Skeletal and Muscular System Development and Function	Delay in transmigration of smooth muscle cells	0.00678			ELN	1
Cellular Development,Cellular Growth and Proliferation,Hematological System Development and Function,Lymphoid Tissue Structure and Development	Expansion of intraepithelial T lymphocytes	0.00678			IRF1	1
Connective Tissue Development and Function,Embryonic Development,Organ Development,Organismal Development,Skeletal and Muscular System Development and Function,Tissue Development	Formation of occipital bone	0.00678			PHC2	1
Small Molecule Biochemistry	Incorporation of acetate	0.00678			SLC27A1	1
Cardiovascular System Development and Function,Organismal Development,Tissue Development	Lumenization by microvascular endothelial cells	0.00678			UNC13B	1
Nervous System Development and Function,Neurological Disease,Organ Morphology,Organismal Development,Organismal Injury and Abnormalities	Abnormal morphology of dentate nucleus of cerebellum	0.00678			TYMP	1
Embryonic Development,Organismal Development,Tissue Development	Development of presphenoid bone	0.00678			PHC2	1
Hematological System Development and Function,Hypersensitivity Response,Immune Cell Trafficking,Inflammatory Response,Tissue Development	Accumulation of basophils	0.00678			CCL5	1
Cardiovascular System Development and Function,Organismal Development,Tissue Morphology	Vasodilation of abdominal aorta	0.00678			ELN	1
Organ Development,Respiratory System Development and Function,Tissue Development	Proliferation of alveolar epithelium	0.00678			ATF4	1
Cancer,Cell Death and Survival,Organismal Injury and Abnormalities,Tumor Morphology	Apoptosis of insulinoma cells	0.00678			IRF1	1
Cellular Assembly and Organization	Production of proplatelets	0.00678			CCL5	1
Cell Cycle,Gene Expression	Binding of IRF1/IRF2 binding site	0.00678			IRF1	1
Carbohydrate Metabolism,Lipid Metabolism,Small Molecule Biochemistry	Biosynthesis of phosphatidylglycerol	0.00678			SLC27A1	1
Cellular Function and Maintenance,Hematological System Development and Function	Function of monocyte-derived macrophages	0.00678			CCL5	1
Embryonic Development	Migration of mesoderm	0.00678			EPB41L5	1
Lipid Metabolism,Molecular Transport,Small Molecule Biochemistry	Transport of medium chain fatty acid	0.00678			SLC27A1	1
Cell Death and Survival	Apoptosis of lens epithelium	0.00678			ATF4	1
Developmental Disorder,Endocrine System Disorders,Gastrointestinal Disease,Organismal Injury and Abnormalities	Hypoplasia of exocrine region of pancreas	0.00678			ATF4	1
Embryonic Development,Organismal Development,Skeletal and Muscular System Development and Function	Length of hindlimb	0.00678			HAPLN1	1
Dermatological Diseases and Conditions,Neurological Disease,Organismal Injury and Abnormalities,Skeletal and Muscular Disorders	Allodynia of paw	0.00678			CCL5	1
Embryonic Development,Organismal Development,Tissue Development,Tissue Morphology	Expansion of neuroectoderm	0.00678			LRP5	1
Organ Morphology,Organismal Development,Organismal Injury and Abnormalities,Reproductive System Development and Function,Reproductive System Disease	Vaginal septum	0.00678			MDK	1
Amino Acid Metabolism,Small Molecule Biochemistry	Metabolism of asparagine	0.00678			ATF4	1
Cardiovascular Disease,Organismal Injury and Abnormalities	Destruction of elastic lamina	0.00678			LRP5	1
Embryonic Development,Organismal Development,Tissue Development	Development of tympanic ring	0.00678			PHC2	1
Cell Death and Survival,Nervous System Development and Function	Cell survival of oligodendrocytes	0.00678			XAF1	1
Cell-To-Cell Signaling and Interaction,Nervous System Development and Function	Long term synaptic depression of perirhinal cortex	0.00678			HAPLN1	1
Cellular Function and Maintenance,Cellular Growth and Proliferation,Hematological System Development and Function	Hemoglobinization of leukemia cell lines	0.00678			DDIT3	1
Cell-To-Cell Signaling and Interaction	Dissociation of pericytes	0.00678			UNC13B	1
Amino Acid Metabolism,Small Molecule Biochemistry	Metabolism of creatine	0.00678			GAMT	1
Cell Morphology,Cellular Function and Maintenance	Autophagy of pheochromocytoma cell lines	0.00678			TRIB3	1
Cellular Growth and Proliferation,Lymphoid Tissue Structure and Development	Proliferation of lymphatic system cells	0.00679		-0,615	ARHGDIB,CCL5,IRF1,LRRC32,MDK,OSTF1,PARP14,PMAIP1	8
Hematological System Development and Function,Lymphoid Tissue Structure and Development,Tissue Morphology	Quantity of helper T lymphocytes	0.00687			CCL5,IRF1,LRRC32	3
Embryonic Development,Organismal Development,Tissue Development	Morphogenesis of embryonic tissue	0.00698			DCHS1,ELN,EPB41L5	3
Cancer,Organismal Injury and Abnormalities,Reproductive System Disease	Mammary tumor	0.00701			ADGRL2,ARHGDIB,CCL5,DCHS1,DDIT3,DESI2,ELN,IRF1,LRP5,LRRC32,METAP2,PADI2,PARP12,PARP14,PMAIP1,REPS1,SIPA1L1,SLC27A1,TYMP,VEZF1	20
Immunological Disease,Inflammatory Disease,Inflammatory Response,Neurological Disease,Organismal Injury and Abnormalities	Experimental autoimmune encephalomyelitis	0.00702			CCL5,DDIT3,IDI1,IRF1,MDK	5
Protein Synthesis	Quantity of protein in blood	0.00713		1,387	ARHGDIB,ATF4,ELN,IRF1,LRP5,MDK	6
Organismal Injury and Abnormalities	Non-malignant disorder	0.00718			ATF4,CCL5,ELN,HAPLN1,IFIT3,IRF1,LRP5,LRRC32,PADI2,SIPA1L1,TRIB3,UNC13B,XAF1,ZNF419	14
Cancer,Cell Death and Survival,Organismal Injury and Abnormalities,Tumor Morphology	Cell death of cancer cells	0.00724		-1,455	ATF4,DDIT3,IRF1,PARP14,PMAIP1	5
Cell Death and Survival	Cell death of melanoma cell lines	0.00755		-1,723	ATF4,DDIT3,PMAIP1,XAF1	4
Cancer,Organismal Injury and Abnormalities,Reproductive System Disease	Development of genital tumor	0.00757			ADGRL2,ARHGDIB,ATF4,ATP2B1,DCHS1,DESI2,DTX3L,EPB41L5,HAPLN1,IDI1,IFI44,IFIT3,IRF1,LRP5,NDUFS2,NEDD4L,OSTF1,PADI2,PARP14,PMAIP1,REPS1,SIPA1L1,SLC15A3,SPART,TRIB3,TYMP,UNC13B,XAF1,ZNF419	29
Cellular Development,Cellular Growth and Proliferation	Cell proliferation of cervical cancer cell lines	0.00785		0,000	ATF4,BATF2,IMMT,IRF1	4
Cardiovascular System Development and Function,Organismal Development	Development of aorta	0.00792			ELN,TYMP	2
Cell Death and Survival	Apoptosis of melanoma cell lines	0.00814			DDIT3,PMAIP1,XAF1	3
Cancer,Gastrointestinal Disease,Organismal Injury and Abnormalities	Colorectal cancer	0.0084			ADGRL2,ATF4,ATP2B1,BATF2,CCL5,DCHS1,DDIT3,DESI2,DTX3L,FBLL1,IDI1,IMMT,JCAD,LRP5,LRRC32,PARP14,PHC2,PMAIP1,RAB30,REPS1,SIPA1L1,SLC15A3,SPART,ST3GAL1,TRIB3,TYMP,UNC13B,VEZF1,ZNF419	29
Hematological Disease,Immunological Disease,Infectious Diseases,Organismal Injury and Abnormalities	Infection of phagocytes	0.00845			CCL5,IRF1	2
Hematological System Development and Function,Lymphoid Tissue Structure and Development,Tissue Morphology	Quantity of regulatory T lymphocytes	0.00864			CCL5,LRRC32,MDK	3
Connective Tissue Development and Function,Embryonic Development,Tissue Development	Patterning of bone	0.00872			EPB41L5,PHC2	2
Connective Tissue Development and Function,Skeletal and Muscular System Development and Function,Tissue Development	Mass of trabecular bone	0.00872			ATF4,LRP5	2
Cell Cycle,Gene Expression	Binding of protein binding site	0.00874			BATF2,DDIT3,IRF1,TRIB3	4
Cancer,Gastrointestinal Disease,Organismal Injury and Abnormalities	Development of digestive organ tumor	0.00879			ADGRL2,AMMECR1L,ATF4,ATP2B1,BATF2,DCHS1,DDIT3,DESI2,DTX3L,EPB41L5,FBLL1,IDI1,IMMT,JCAD,LRP5,LRRC32,METAP2,NEDD4L,OSTF1,PARP12,PARP14,PHC2,RAB30,REPS1,SIPA1L1,SLC15A3,SPART,ST3GAL1,TYMP,UNC13B,VEZF1,ZNF419	32
Cancer,Organismal Injury and Abnormalities,Reproductive System Disease	Breast or ovarian carcinoma	0.00885			ADGRL2,DCHS1,DDIT3,DESI2,ELN,IFIT3,IRF1,LRP5,LRRC32,METAP2,NEDD4L,PADI2,PARP12,PARP14,REPS1,SIPA1L1,SLC27A1,SPART,TRIB3,TYMP,VEZF1	21
Cancer,Organismal Injury and Abnormalities	Multiple cancers	0.00889			ADGRL2,ARHGDIB,CCL5,DCHS1,DDIT3,DESI2,ELN,IFIT3,IRF1,LRP5,LRRC32,METAP2,NEDD4L,PADI2,PARP12,PARP14,PMAIP1,REPS1,SIPA1L1,SLC27A1,SPART,TRIB3,TYMP,VEZF1	24
Connective Tissue Development and Function,Skeletal and Muscular System Development and Function,Tissue Development	Ossification of bone	0.0089			ATF4,DCHS1,LRP5	3
Gene Expression	Transcription of mRNA	0.00899			DDIT3,IRF1	2
Neurological Disease,Organismal Injury and Abnormalities,Psychological Disorders,Skeletal and Muscular Disorders	Parkinson's disease	0.009			ARHGDIB,ATF4,CCL5,TRIB3	4
Cell Cycle	Arrest in G1 phase of eye cell lines	0.00902			PARP14	1
Cellular Movement,Hematological System Development and Function,Immune Cell Trafficking,Inflammatory Response	Migration of CD14+ cells	0.00902			CCL5	1
Cardiovascular System Development and Function,Cell-To-Cell Signaling and Interaction	Adhesion of endothelial progenitor cells	0.00902			ELN	1
Cellular Movement,Skeletal and Muscular System Development and Function	Migration of MAoSMC cells	0.00902			CCL5	1
Endocrine System Disorders,Hematological Disease,Metabolic Disease,Organismal Injury and Abnormalities	Onset of hyperglycemia	0.00902			DDIT3	1
Organismal Injury and Abnormalities	Trauma hemorrhage	0.00902			DDIT3	1
Inflammatory Disease,Organismal Injury and Abnormalities	Microabscess	0.00902			DDIT3	1
Embryonic Development,Nervous System Development and Function,Ophthalmic Disease,Organ Development,Organ Morphology,Organismal Development,Organismal Injury and Abnormalities,Tissue Development,Visual System Development and Function	Abnormal morphology of disorganized outer plexiform layer	0.00902			LRP5	1
Cardiovascular Disease,Organismal Injury and Abnormalities	Calcification of tunica media	0.00902			DDIT3	1
Connective Tissue Disorders,Developmental Disorder,Organismal Injury and Abnormalities,Skeletal and Muscular Disorders	Platyspondyly	0.00902			HAPLN1	1
Connective Tissue Disorders,Developmental Disorder,Gastrointestinal Disease,Organismal Development,Organismal Injury and Abnormalities,Skeletal and Muscular Disorders	Abnormal morphology of flat face	0.00902			HAPLN1	1
Hereditary Disorder,Ophthalmic Disease,Organismal Injury and Abnormalities	Exudative vitreoretinopathy type 1	0.00902			LRP5	1
Infectious Diseases,Organismal Injury and Abnormalities	Early stage COVID-19	0.00902			CCL5	1
Antimicrobial Response	Suppression of virus	0.00902			CCL5	1
Cell Death and Survival,Cellular Function and Maintenance,Embryonic Development	Colony survival of embryonic cell lines	0.00902			ATF4	1
Digestive System Development and Function,Endocrine System Disorders,Gastrointestinal Disease,Organ Morphology,Organismal Development,Organismal Injury and Abnormalities	Abnormal morphology of pancreatic acinus	0.00902			ATF4	1
Cell Morphology,Embryonic Development	Polarization of embryonic cell lines	0.00902			CCL5	1
Organismal Injury and Abnormalities,Skeletal and Muscular Disorders	Fibrosis of gastrocnemius	0.00902			TRIB3	1
Embryonic Development,Organismal Development,Tissue Development	Morphogenesis of neural plate	0.00902			EPB41L5	1
Cell-To-Cell Signaling and Interaction,Cellular Movement,Hematological System Development and Function,Immune Cell Trafficking,Inflammatory Response,Lymphoid Tissue Structure and Development	Chemoattraction of natural killer cells	0.00902			CCL5	1
Cellular Movement	Migration of epicardial cells	0.00902			CCL5	1
Cellular Movement	Chemotaxis of cord blood cells	0.00902			CCL5	1
Cell Death and Survival,Nervous System Development and Function	Survival of retinal ganglion cell axon	0.00902			DDIT3	1
Lipid Metabolism,Molecular Transport,Nucleic Acid Metabolism,Small Molecule Biochemistry	Accumulation of acyl-coenzyme A	0.00902			SLC27A1	1
Organismal Injury and Abnormalities,Renal and Urological Disease	Degeneration of renal tubule	0.00902			MDK	1
Gastrointestinal Disease,Hepatic System Disease,Inflammatory Disease,Organismal Injury and Abnormalities	Abscess of liver	0.00902			DDIT3	1
Cellular Compromise,Gastrointestinal Disease,Hepatic System Disease,Organismal Injury and Abnormalities	Injury of hepatocytes	0.00902			IRF1	1
Developmental Disorder,Gastrointestinal Disease,Hereditary Disorder,Metabolic Disease,Neurological Disease,Organismal Injury and Abnormalities,Skeletal and Muscular Disorders	Mitochondrial DNA depletion syndrome 1 (MNGIE type)	0.00902			TYMP	1
Connective Tissue Disorders,Organismal Injury and Abnormalities,Skeletal and Muscular Disorders,Skeletal and Muscular System Development and Function	Abnormal morphology of appendicular skeleton	0.00903			ATF4,HAPLN1,LRP5	3
Cancer,Organismal Injury and Abnormalities	Extrapancreatic malignant tumor	0.0092			ADGRL2,AMMECR1L,APOL6,ARHGDIB,ATF4,ATP2B1,BATF2,C1orf43,CCL5,DCHS1,DDIT3,DESI2,DTX3L,ELN,EPB41L5,FBLL1,GAMT,HAPLN1,IDI1,IFI44,IFIT3,IMMT,IRF1,JCAD,LRP5,LRRC32,MDK,METAP2,NDUFS2,NEDD4L,OSTF1,PADI2,PARP12,PARP14,PHC2,PMAIP1,RAB30,REPS1,SIPA1L1,SLC15A3,SLC27A1,SPART,ST3GAL1,TRIB3,TYMP,UNC13B,VEZF1,XAF1,ZNF419	49
Cancer,Organismal Injury and Abnormalities	Cancer of head	0.00935			AMMECR1L,ATP2B1,BATF2,DCHS1,DTX3L,EPB41L5,IRF1,JCAD,LRP5,LRRC32,NDUFS2,NEDD4L,PARP12,SIPA1L1,SLC15A3,SPART,ST3GAL1,TRIB3,UNC13B,ZNF419	20
Cancer,Organismal Injury and Abnormalities	Breast or gastric cancer	0.0095			ADGRL2,AMMECR1L,ARHGDIB,ATF4,ATP2B1,DCHS1,DDIT3,DESI2,ELN,EPB41L5,IFIT3,IRF1,JCAD,LRP5,LRRC32,MDK,METAP2,NEDD4L,OSTF1,PADI2,PARP12,PARP14,PHC2,PMAIP1,REPS1,SIPA1L1,SLC27A1,SPART,TRIB3,TYMP,VEZF1	31
Cardiovascular Disease,Cardiovascular System Development and Function,Organ Morphology,Organismal Development,Organismal Injury and Abnormalities	Abnormal morphology of cardiac valve	0.00955			DCHS1,ELN	2
Connective Tissue Development and Function,Nervous System Development and Function,Organismal Development,Skeletal and Muscular System Development and Function,Tissue Development	Morphology of vertebral column	0.00955			DCHS1,HAPLN1,PHC2	3
Cell Cycle,Cellular Movement	Cytokinesis of cervical cancer cell lines	0.00983			NEDD4L,SPART	2
Energy Production,Lipid Metabolism,Small Molecule Biochemistry	Oxidation of palmitic acid	0.0101			IMMT,SLC27A1	2
Cancer,Hematological Disease,Immunological Disease,Organismal Injury and Abnormalities	Hairy cell leukemia	0.0103			ADGRL2,GAMT,SIPA1L1,UNC13B	4
Cancer,Organismal Injury and Abnormalities,Reproductive System Disease	Breast cancer	0.0103			ADGRL2,ARHGDIB,DCHS1,DDIT3,DESI2,ELN,IRF1,LRP5,LRRC32,METAP2,PADI2,PARP12,PARP14,PMAIP1,REPS1,SIPA1L1,SLC27A1,TYMP,VEZF1	19
Tissue Development	Development of epithelial tissue	0.0105		-0,106	ELN,EPB41L5,MDK,METAP2,UNC13B,VEZF1	6
Cellular Development,Cellular Growth and Proliferation,Connective Tissue Development and Function,Hematological System Development and Function,Hematopoiesis,Organismal Development,Tissue Development	Generation of erythroid precursor cells	0.0107			DDIT3,IRF1	2
Tissue Morphology	Quantity of cells	0.0107		-1,568	ARHGDIB,ATF4,ATP2B1,CCL5,DDIT3,HAPLN1,IRF1,LRP5,LRRC32,MDK,NEDD4L,PMAIP1,ST3GAL1,UNC13B	14
Organismal Injury and Abnormalities,Organismal Survival	Perinatal death	0.0109		-0,728	ATF4,DCHS1,HAPLN1,NEDD4L,UNC13B,VEZF1	6
Cardiovascular Disease,Cardiovascular System Development and Function,Organismal Injury and Abnormalities	Abnormal morphology of cardiovascular system	0.0109			ADGRL2,DCHS1,ELN,IRF1,LRP5,MDK,NEDD4L,VEZF1	8
Cancer,Organismal Injury and Abnormalities,Respiratory Disease	Malignant neoplasm of respiratory system	0.011			ADGRL2,ATP2B1,CCL5,DCHS1,DDIT3,DESI2,DTX3L,ELN,FBLL1,IFI44,IFIT3,IMMT,IRF1,JCAD,LRP5,LRRC32,MDK,PHC2,PMAIP1,SIPA1L1,TRIB3,TYMP,UNC13B,VEZF1,ZNF419	25
Cell Death and Survival	Apoptosis of bone cancer cell lines	0.0111			IRF1,PMAIP1,SIPA1L1	3
Cell Death and Survival	Apoptosis of leukocyte cell lines	0.0111			CCL5,DDIT3,PMAIP1	3
Cancer,Organismal Injury and Abnormalities,Reproductive System Disease	Tumorigenesis of reproductive tract	0.0111			ADGRL2,ARHGDIB,ATF4,ATP2B1,DCHS1,DESI2,DTX3L,EPB41L5,HAPLN1,IDI1,IFI44,IFIT3,IRF1,LRP5,NDUFS2,NEDD4L,OSTF1,PADI2,PARP14,PMAIP1,REPS1,SIPA1L1,SLC15A3,SPART,TRIB3,TYMP,UNC13B,XAF1,ZNF419	29
Molecular Transport	Transport of molecule	0.0111		-1,480	ADGRL2,ATF4,ATP2B1,CCL5,DTX3L,IRF1,NEDD4L,SLC15A3,SLC27A1,TRIB3,UNC13B,WARS1	12
Inflammatory Disease,Organismal Injury and Abnormalities,Respiratory Disease	Asbestosis	0.0113			DDIT3	1
Cellular Development	Transition of epithelial cells	0.0113			MDK	1
Cardiovascular System Development and Function,Cellular Function and Maintenance,Organ Development,Organ Morphology,Skeletal and Muscular System Development and Function	Relaxation of ventricular myocytes	0.0113			SLC27A1	1
Cardiovascular Disease,Organismal Injury and Abnormalities	Stenosis of pulmonary artery	0.0113			ELN	1
Cellular Response to Therapeutics	Radioresistance of squamous cell carcinoma cell lines	0.0113			TRIB3	1
Cell-To-Cell Signaling and Interaction	Adhesion of cord blood cells	0.0113			CCL5	1
Cellular Movement	Haptotaxis of bone cancer cell lines	0.0113			MDK	1
Cell Morphology,Cellular Movement	Cell spreading of neuroblastoma cell lines	0.0113			MDK	1
Connective Tissue Development and Function,Tissue Morphology	Density of red blood cells	0.0113			CCL5	1
Cell Morphology,Digestive System Development and Function,Endocrine System Disorders,Gastrointestinal Disease,Organ Morphology,Organismal Development,Organismal Injury and Abnormalities	Abnormal morphology of zymogen granules	0.0113			ATF4	1
Infectious Diseases,Inflammatory Disease,Organismal Injury and Abnormalities,Respiratory Disease	Recovery stage severe acute respiratory syndrome	0.0113			CCL5	1
Cell-To-Cell Signaling and Interaction,Cellular Movement,Hematological System Development and Function,Hypersensitivity Response,Immune Cell Trafficking,Inflammatory Response	Chemoattraction of eosinophils	0.0113			CCL5	1
Cellular Growth and Proliferation	Proliferation of Salmonella enterica subsp. enterica serovar Typhimurium	0.0113			PARP14	1
Tissue Morphology	Density of oligodendrocytes	0.0113			GAMT	1
Cardiovascular Disease,Hereditary Disorder,Metabolic Disease,Neurological Disease,Organismal Injury and Abnormalities,Skeletal and Muscular Disorders	Fatal infantile cardioencephalomyopathy	0.0113			TYMP	1
Infectious Diseases,Organismal Injury and Abnormalities	Infection by Murine herpesvirus 4	0.0113			IRF1	1
Cell Morphology,Renal and Urological System Development and Function	Polarization of kidney cell lines	0.0113			CCL5	1
Cellular Movement,Embryonic Development	Migration of extravillous trophoblast cells	0.0113			CCL5	1
DNA Replication, Recombination, and Repair	Synthesis of mitochondrial DNA	0.0113			IRF1	1
Tissue Morphology	Quantity of segmented filamentous bacterium	0.0113			LRP5	1
Cancer,Developmental Disorder,Gastrointestinal Disease,Hepatic System Disease,Hereditary Disorder,Organismal Injury and Abnormalities	Polycystic liver disease 1	0.0113			LRP5	1
Post-Translational Modification	Ubiquitination of Histone h2a	0.0113			DTX3L	1
Nucleic Acid Metabolism,Small Molecule Biochemistry	Synthesis of thymidine	0.0113			TYMP	1
Cardiovascular System Development and Function,Tissue Morphology	Thickness of aorta wall	0.0113			ELN	1
Cellular Movement,Hematological System Development and Function	Extravasation of macrophages	0.0113			CCL5	1
Cellular Development,Cellular Growth and Proliferation	Arrest in growth of pancreatic cancer cell lines	0.0113			IRF1	1
Cellular Movement,Immune Cell Trafficking	Migration of inflammatory leukocytes	0.0113			MDK	1
Skeletal and Muscular System Development and Function	Grip strength of forelimb	0.0113			ATF4	1
Cellular Movement	Haptotaxis of sarcoma cell lines	0.0113			MDK	1
Connective Tissue Development and Function,Tissue Morphology	Thickness of connective tissue	0.0113			ELN,LRP5	2
Cancer,Organismal Injury and Abnormalities,Reproductive System Disease	Female genital neoplasm	0.0113			ADGRL2,ARHGDIB,ATF4,ATP2B1,DCHS1,DESI2,DTX3L,EPB41L5,HAPLN1,IDI1,IFI44,IFIT3,IRF1,LRP5,NDUFS2,NEDD4L,OSTF1,PADI2,PARP14,PMAIP1,REPS1,SIPA1L1,SLC15A3,SPART,TRIB3,TYMP,UNC13B,XAF1,ZNF419	29
Organismal Development	Growth of vessel	0.0114		-0,152	ELN,IRF1,MDK,METAP2	4
Hematological System Development and Function,Immune Cell Trafficking,Inflammatory Response,Tissue Development	Accumulation of phagocytes	0.0115			CCL5,DDIT3,IRF1	3
Cardiovascular Disease,Organismal Injury and Abnormalities	Mitral valvular disease	0.0116			DCHS1,LRP5	2
Gastrointestinal Disease,Organismal Injury and Abnormalities	Benign oral disorder	0.0117			CCL5,ELN,HAPLN1,IFIT3,IRF1,LRRC32	6
Cellular Development,Cellular Growth and Proliferation,Hematological System Development and Function,Lymphoid Tissue Structure and Development	Expansion of T lymphocytes	0.0117			IRF1,LRRC32,MDK	3
Cellular Movement	Homing of tumor cell lines	0.0118			CCL5,MDK,WARS1	3
Skeletal and Muscular System Development and Function,Tissue Morphology	Quantity of trabecula	0.0119			ATF4,LRP5	2
Organismal Injury and Abnormalities,Respiratory Disease,Respiratory System Development and Function	Abnormal morphology of respiratory system	0.0122			DCHS1,ELN,HAPLN1,NEDD4L	4
Skeletal and Muscular System Development and Function	Mineralization of bone	0.0125			ATF4,ATP2B1,LRP5	3
Connective Tissue Development and Function,Connective Tissue Disorders,Organ Morphology,Organismal Injury and Abnormalities,Skeletal and Muscular Disorders,Skeletal and Muscular System Development and Function,Tissue Development	Abnormal morphology of sternum	0.0126			DCHS1,PHC2	2
Cancer,Organismal Injury and Abnormalities,Reproductive System Disease	Breast or ovarian cancer	0.0128			ADGRL2,ARHGDIB,DCHS1,DDIT3,DESI2,ELN,IFIT3,IRF1,LRP5,LRRC32,METAP2,NEDD4L,PADI2,PARP12,PARP14,PMAIP1,REPS1,SIPA1L1,SLC27A1,SPART,TRIB3,TYMP,VEZF1	23
Cellular Development,Cellular Growth and Proliferation,Organ Development,Skeletal and Muscular System Development and Function,Tissue Development	Proliferation of smooth muscle cells	0.0128		-0,387	CCL5,ELN,IRF1,METAP2	4
Inflammatory Response	TH1 immune response	0.0129			CCL5,IRF1	2
Cancer,Gastrointestinal Disease,Organismal Injury and Abnormalities	Hepato-pancreato-biliary cancer	0.0131			ADGRL2,ATP2B1,CCL5,DCHS1,DESI2,DTX3L,ELN,EPB41L5,GAMT,HAPLN1,IDI1,IFIT3,IMMT,JCAD,LRP5,LRRC32,MDK,PADI2,PARP14,PHC2,PMAIP1,REPS1,SIPA1L1,SLC15A3,SLC27A1,SPART,ST3GAL1,TRIB3,TYMP,VEZF1	30
Cellular Movement	Chemotaxis of leukemia cell lines	0.0132			CCL5,WARS1	2
Cardiovascular System Development and Function,Organismal Development	Formation of neointima	0.0132			ELN,MDK	2
Free Radical Scavenging	Metabolism of reactive oxygen species	0.0133		-1,231	APOL6,ARHGDIB,CCL5,DDIT3,IMMT,PMAIP1	6
Cancer,Gastrointestinal Disease,Organismal Injury and Abnormalities	Colorectal carcinoma	0.0134			ADGRL2,ATF4,ATP2B1,BATF2,DCHS1,DDIT3,DESI2,DTX3L,FBLL1,IDI1,IMMT,JCAD,LRP5,LRRC32,PARP14,PHC2,RAB30,REPS1,SIPA1L1,SLC15A3,SPART,ST3GAL1,TYMP,UNC13B,VEZF1,ZNF419	26
Cell-mediated Immune Response,Cellular Movement,Hematological System Development and Function,Immune Cell Trafficking	Transmigration of Th1 cells	0.0135			CCL5	1
Cancer,Gastrointestinal Disease,Organismal Injury and Abnormalities	Metastatic RAS mutation negative rectal adenocarcinoma	0.0135			TYMP	1
Cell Death and Survival,Cellular Function and Maintenance,Connective Tissue Development and Function	Colony survival of fibroblast cell lines	0.0135			ATF4	1
Cell Death and Survival	Apoptosis of tumor-infiltrating lymphocytes	0.0135			CCL5	1
Cardiovascular System Development and Function,Organismal Development,Skeletal and Muscular System Development and Function	Muscularization of pulmonary artery	0.0135			MDK	1
Cell Morphology,Hair and Skin Development and Function	Pigmentation of melanocytes	0.0135			IRF1	1
Developmental Disorder,Gastrointestinal Disease,Hepatic System Disease,Hereditary Disorder,Metabolic Disease,Organismal Injury and Abnormalities,Respiratory Disease	Alpha-1-antitrypsin deficiency	0.0135			DDIT3	1
Infectious Diseases,Organismal Injury and Abnormalities	Infection by vaccinia virus	0.0135			IRF1	1
Hematological Disease,Immunological Disease,Infectious Diseases,Organismal Injury and Abnormalities	Infection of monocytes	0.0135			CCL5	1
Hereditary Disorder,Neurological Disease,Organismal Injury and Abnormalities,Psychological Disorders,Skeletal and Muscular Disorders	Experimental Huntington disease	0.0135			DDIT3	1
Protein Synthesis	Quantity of IL-3 in blood	0.0135			IRF1	1
Cell Cycle,Cell-To-Cell Signaling and Interaction,Cellular Growth and Proliferation	Contact growth inhibition of lung cancer cell lines	0.0135			IRF1	1
Cardiovascular Disease,Organismal Injury and Abnormalities	Accumulation of foam cells	0.0135			LRP5	1
Organismal Injury and Abnormalities,Respiratory Disease	Ventilator-induced lung injury	0.0135			CCL5	1
Cell-To-Cell Signaling and Interaction,Drug Metabolism,Molecular Transport,Small Molecule Biochemistry	Depletion of dopamine	0.0135			MDK	1
Cell Death and Survival,Organismal Injury and Abnormalities	Apoptosis of endothelial progenitor cells	0.0135			TYMP	1
Carbohydrate Metabolism,Small Molecule Biochemistry	Catabolism of D-glucose	0.0135			LRP5	1
Amino Acid Metabolism,Molecular Transport,Small Molecule Biochemistry	Uptake of L-tryptophan	0.0135			WARS1	1
Cancer,Gastrointestinal Disease,Organismal Injury and Abnormalities	Metastatic RAS mutation negative colon adenocarcinoma	0.0135			TYMP	1
Cell-mediated Immune Response,Cellular Movement,Hematological System Development and Function,Immune Cell Trafficking	Migration of peripheral blood natural killer cells	0.0135			CCL5	1
Infectious Diseases,Organismal Injury and Abnormalities	Advanced stage COVID-19	0.0135			CCL5	1
Inflammatory Disease,Inflammatory Response,Organismal Injury and Abnormalities,Renal and Urological Disease	Tubular nephritis	0.0135			MDK	1
Cancer,Gastrointestinal Disease,Organismal Injury and Abnormalities	Refractory metastatic rectal adenocarcinoma	0.0135			TYMP	1
Nucleic Acid Metabolism,Small Molecule Biochemistry	Dissociation of GDP	0.0135			ARHGDIB	1
Tissue Development	Organization of lymphoid tissue	0.0135			CCL5	1
Cancer,Cellular Movement,Organismal Injury and Abnormalities,Respiratory Disease,Tumor Morphology	Invasion of non-small-cell lung cancer cells	0.0135			MDK	1
Cellular Movement	Migration of bone cancer cell lines	0.0135			MDK,SIPA1L1	2
Organismal Injury and Abnormalities,Tissue Morphology	Size of lesion	0.0135			DDIT3,IRF1,LRP5,LRRC32,MDK	5
Connective Tissue Development and Function,Connective Tissue Disorders,Organismal Injury and Abnormalities,Skeletal and Muscular Disorders,Skeletal and Muscular System Development and Function,Tissue Development,Tissue Morphology	Abnormal morphology of epiphyseal growth plate	0.0139			ELN,HAPLN1	2
Molecular Transport	Quantity of metal ion	0.014		-1,051	ATP2B1,CCL5,ELN,LRP5,NEDD4L	5
Post-Translational Modification	Activation of protein	0.0142			PMAIP1,TYMP	2
Connective Tissue Development and Function,Skeletal and Muscular System Development and Function,Tissue Development	Thickness of trabecular bone	0.0142			ATF4,LRP5	2
Cardiovascular Disease,Organismal Injury and Abnormalities	Abnormality of heart ventricle	0.0142			ADGRL2,DCHS1,ELN,LRP5,MDK	5
Cell Morphology,Cellular Function and Maintenance	Autophagy of cells	0.0142		-1,183	APOL6,ATF4,DDIT3,NEDD4L,TRIB3	5
Organismal Development	Morphology of head	0.0145			ATF4,DCHS1,DDIT3,HAPLN1,LRP5,LRRC32,MDK,NEDD4L,TYMP	9
Cell Death and Survival,Organismal Injury and Abnormalities,Skeletal and Muscular Disorders	Apoptosis of muscle cell lines	0.0145			DDIT3,IRF1	2
Neurological Disease,Organismal Injury and Abnormalities,Skeletal and Muscular Disorders	Progressive neuromuscular disease	0.0146			ARHGDIB,ATF4,CCL5,DDIT3,TRIB3	5
Cancer,Organismal Injury and Abnormalities,Reproductive System Disease	Breast carcinoma	0.0147			ADGRL2,DCHS1,DDIT3,DESI2,ELN,IRF1,LRP5,LRRC32,METAP2,PADI2,PARP12,PARP14,REPS1,SIPA1L1,SLC27A1,VEZF1	16
Cellular Compromise,Cellular Function and Maintenance	Endoplasmic reticulum stress response	0.0148			ATF4,DDIT3,TRIB3	3
Organismal Injury and Abnormalities,Respiratory Disease	Atelectasis	0.0149			ELN,NEDD4L	2
Cancer,Neurological Disease,Organismal Injury and Abnormalities	High grade astrocytoma	0.0149			ADGRL2,ATF4,ATP2B1,C1orf43,DCHS1,DTX3L,EPB41L5,GAMT,IFI44,IFIT3,IMMT,IRF1,JCAD,LRP5,LRRC32,MDK,METAP2,NDUFS2,PHC2,RAB30,REPS1,SIPA1L1,SLC15A3,TRIB3,VEZF1,ZNF419	26
Embryonic Development,Organ Development,Organ Morphology,Organismal Development,Organismal Injury and Abnormalities,Respiratory Disease,Respiratory System Development and Function,Tissue Development	Abnormal morphology of lung	0.0149			DCHS1,ELN,NEDD4L	3
Infectious Diseases,Organismal Injury and Abnormalities	Viral Infection	0.015		0,867	ARHGDIB,ATF4,CCL5,DDIT3,IFI44,IFIT3,IRF1,LARS1,NEDD4L,PARP12,PARP14,PMAIP1,XAF1	13
Cellular Development,Cellular Growth and Proliferation,Hematological System Development and Function,Lymphoid Tissue Structure and Development	Proliferation of lymphocytes	0.0151		-0,977	ARHGDIB,CCL5,IRF1,LRRC32,MDK,PARP14,PMAIP1	7
Neurological Disease,Organismal Injury and Abnormalities,Skeletal and Muscular Disorders	Neuromuscular disease with neuropathy	0.0154			ARHGDIB,ATF4,CCL5,DDIT3,TRIB3	5
Cellular Movement,Hematological System Development and Function,Immune Cell Trafficking,Inflammatory Response	Cell movement of monocytes	0.0156			CCL5,ELN,MDK	3
Cellular Movement,Hematological System Development and Function,Immune Cell Trafficking	Transendothelial migration of leukocyte cell lines	0.0157			CCL5	1
Carbohydrate Metabolism,Energy Production,Small Molecule Biochemistry	Oxidation of pyruvic acid	0.0157			SLC27A1	1
DNA Replication, Recombination, and Repair	Repair of reporter gene	0.0157			IRF1	1
Cell Morphology,Infectious Diseases,Organismal Development,Organismal Injury and Abnormalities	Budding of HIV-1	0.0157			NEDD4L	1
Cellular Movement,Hematological System Development and Function,Hypersensitivity Response,Immune Cell Trafficking	Migration of basophils	0.0157			CCL5	1
Cell Morphology,Hair and Skin Development and Function	Pigmentation of melanoma cell lines	0.0157			IRF1	1
Developmental Disorder,Hereditary Disorder,Organismal Injury and Abnormalities,Renal and Urological Disease	Autosomal dominant polycystic kidney disease type 1	0.0157			LRP5	1
Cellular Compromise,Neurological Disease,Organismal Injury and Abnormalities,Psychological Disorders	Injury of cortical neurons	0.0157			DDIT3	1
Infectious Diseases,Organismal Injury and Abnormalities	Infection by rhinovirus	0.0157			CCL5	1
Connective Tissue Development and Function,Embryonic Development,Organ Development,Organismal Development,Skeletal and Muscular System Development and Function,Tissue Development	Development of scapula	0.0157			PHC2	1
Cancer,Gastrointestinal Disease,Organismal Injury and Abnormalities	Metastatic BRAF mutation negative colon adenocarcinoma	0.0157			TYMP	1
Cellular Movement	Chemotaxis of germ cell tumor cell lines	0.0157			CCL5	1
Cancer,Gastrointestinal Disease,Organismal Injury and Abnormalities	Metastatic BRAF V600E mutation positive colon adenocarcinoma	0.0157			TYMP	1
Cancer,Gastrointestinal Disease,Organismal Injury and Abnormalities	BRAF V600E mutation positive rectal adenocarcinoma	0.0157			TYMP	1
Molecular Transport,Protein Trafficking	Accumulation of glycoprotein	0.0157			DDIT3	1
Embryonic Development,Organismal Development,Tissue Development	Development of first branchial arch	0.0157			PHC2	1
Ophthalmic Disease,Organismal Injury and Abnormalities	Normal tension glaucoma	0.0157			PADI2	1
Cancer,Gastrointestinal Disease,Organismal Injury and Abnormalities	BRAF mutation negative rectal adenocarcinoma	0.0157			TYMP	1
Auditory and Vestibular System Development and Function,Organ Morphology,Organismal Development	Thickness of ear	0.0157			NEDD4L	1
Connective Tissue Development and Function,Organ Morphology,Organismal Development,Skeletal and Muscular System Development and Function,Tissue Development,Tissue Morphology	Diameter of tibia	0.0157			LRP5	1
Cancer,Gastrointestinal Disease,Organismal Injury and Abnormalities	Chemotherapy refractory metastatic colorectal adenocarcinoma	0.0157			TYMP	1
Developmental Disorder,Organismal Injury and Abnormalities,Respiratory Disease	Bronchopulmonary dysplasia	0.0157			ELN	1
Cardiovascular Disease,Organismal Injury and Abnormalities	Degenerative mitral valve disease	0.0157			LRP5	1
Cell-To-Cell Signaling and Interaction,Cellular Movement,Hematological System Development and Function,Immune Cell Trafficking	Attraction of effector lymphocytes	0.0157			CCL5	1
Cell Death and Survival,Cellular Function and Maintenance	Colony survival of cervical cancer cell lines	0.0157			PMAIP1	1
Cell-mediated Immune Response,Lymphoid Tissue Structure and Development	Frequency of Th1 cells	0.0157			LRP5	1
Hematological Disease,Immunological Disease,Infectious Diseases,Organismal Injury and Abnormalities	Infection of CD4+ T-lymphocytes	0.0157			CCL5	1
Connective Tissue Disorders,Hereditary Disorder,Lipid Metabolism,Metabolic Disease,Organismal Injury and Abnormalities,Skeletal and Muscular Disorders,Small Molecule Biochemistry	Familial partial lipodystrophy type 2	0.0157			ELN	1
Cellular Assembly and Organization,Cellular Function and Maintenance	Receptor-mediated endocytosis of vesicles	0.0157			REPS1	1
Hair and Skin Development and Function	Appearance of hair	0.0157			ATF4	1
Lipid Metabolism,Small Molecule Biochemistry	Synthesis of cardiolipin	0.0157			SLC27A1	1
Cell-To-Cell Signaling and Interaction,Cellular Growth and Proliferation	Stimulation of hepatoma cell lines	0.0157			CCL5	1
Cellular Function and Maintenance,Molecular Transport,Protein Trafficking	Exocytosis of protein	0.0157			CCL5	1
Connective Tissue Disorders,Inflammatory Disease,Inflammatory Response,Organismal Injury and Abnormalities,Skeletal and Muscular Disorders	Antibody-induced arthritis	0.0157			MDK	1
Cell Death and Survival	Apoptosis of tissue	0.0159			ATF4,DDIT3	2
Cancer,Organismal Injury and Abnormalities,Tumor Morphology	Invasion of carcinoma	0.0159			MDK,TYMP	2
Cancer,Organismal Injury and Abnormalities,Reproductive System Disease	Female genital tract cancer	0.016			ADGRL2,ARHGDIB,ATF4,ATP2B1,DCHS1,DESI2,DTX3L,EPB41L5,HAPLN1,IDI1,IFI44,IFIT3,IRF1,LRP5,NDUFS2,NEDD4L,OSTF1,PADI2,PARP14,PMAIP1,REPS1,SIPA1L1,SLC15A3,SPART,TRIB3,TYMP,UNC13B,ZNF419	28
Gastrointestinal Disease,Inflammatory Disease,Inflammatory Response,Organismal Injury and Abnormalities	Experimental colitis	0.0162			ARHGDIB,CCL5,DDIT3	3
Embryonic Development,Organismal Development,Tissue Morphology	Morphology of mesoderm	0.0163			LRP5,METAP2	2
Cell Morphology,Cellular Function and Maintenance	Autophagy	0.0165		-1,183	APOL6,ATF4,DDIT3,NDUFS2,NEDD4L,TRIB3	6

## Sheet: Table S7
Differentially expressed proteins (BD vs CS). Normalized and log-2 transformed protein intensities across all samples				CONTROL											BD
Protein ID	Description	Fold Change	pValue	CS-1	CS-2	CS-3	CS-4	CS-5	CS-6	CS-7	CS-8	CS-9	CS-10	CS-11	BD-1	BD-2	BD-3	BD-4	BD-5	BD-6	BD-7	BD-8	BD-9	BD-10	BD-11	BD-12
Q16778	H2B2E	10.9131	0.00204178	15.9435	16.7636	17.2002	17.1432	17.0429	16.8322	11.2662	15.5221	15.3493	16.6359	19.8199	17.0823	23.0613	22.0331	21.0034	21.1246	21.8817	23.3344	17.6053	16.0984	17.5568	17.1885	19.2452
P62805	H4	10.3441	0.0158719	16.0681	17.0062	14.0051	14.9575	16.5102	16.2858	14.0275	15.5461	15.0107	14.6087	23.5878	16.8332	18.8253	22.9184	21.9723	23.2485	23.8617	23.1693	15.1288	15.6199	15.9656	16.4781	20.1881
O75367	H2AY	8.63873	0.000425961	12.518	12.0999	13.4391	13.4555	13.9993	12.9561	12.131	10.7746	10.3472	11.7294	17.6996	13.3802	17.8988	14.832	15.9822	18.1698	16.8624	17.7621	15.7794	14.9154	14.568	14.1134	17.0476
P84243	H33	7.91166	0.0174892	12.2323	15.9298	14.218	14.7858	14.7463	14.5646	12.2514	14.7372	12.4706	12.9467	20.2298	14.061	15.8489	21.4689	19.9072	19.9583	22.5277	19.9245	14.9978	13.4689	14.5147	15.3258	17.3812
P07305	H10	6.80738	0.00239067	10.9361	14.0378	12.2204	11.3493	11.3514	10.8096	11.3208	13.0907	11.0656	12.7697	15.2892	12.1443	15.8547	16.9625	12.7171	16.2968	17.1894	16.39	11.5033	11.7837	17.5836	15.7728	15.451
P48553	TPC10	4.91159	0.0121795	14.5678	15.4006	13.6487	13.4553	13.9707	15.5171	12.7692	15.4813	12.5484	11.4882	15.9272	10.9737	17.7234	16.9776	17.4904	19.3782	17.523	18.2069	14.0454	17.0169	13.7123	15.2189	18.1326
Q16186	ADRM1	4.88027	0.00743224	11.4105	11.8286	12.1712	13.2031	12.0163	10.7973	12.0473	11.3259	9.36269	11.6956	16.1408	11.6088	17.1104	14.0104	14.7536	16.7559	15.4655	15.1057	16.3842	11.853	11.715	12.4595	14.2208
P02788	TRFL	4.81458	0.00188148	11.0182	12.9234	13.205	13.0593	11.3488	10.3329	12.8812	11.1673	11.1144	12.0189	11.7369	12.4256	12.2509	17.3322	14.1142	16.7897	15.0962	13.4209	13.3419	12.363	12.1295	13.9944	16.6481
Q8IWV7	UBR1	4.20813	0.0258565	11.9039	11.7174	12.3649	12.7866	11.9171	12.7053	12.7857	13.4988	15.1424	11.1488	16.1506	15.0158	16.9567	16.6144	16.2536	14.8624	18.867	16.0777	11.724	12.2273	11.7938	12.0798	17.4473
Q13162	PRDX4	4.10682	0.0465275	11.9643	12.8023	10.2702	12.4987	13.6004	13.1197	12.0703	14.9283	13.4406	9.75119	15.376	10.7736	12.5852	17.8901	17.5677	16.3704	17.1771	17.1916	12.4618	13.4694	10.8652	13.4161	17.2211
Q99878	H2A1J	4.06938	0.0231633	12.2661	17.7522	15.9921	16.077	15.2044	15.7559	11.9807	15.6349	12.5733	13.8904	17.6422	13.0484	19.4344	18.7879	18.9111	17.7464	19.3375	16.0197	16.6514	14.9673	16.4883	16.0669	16.5866
Q16629	SRSF7	3.88329	0.00589644	12.2797	15.302	16.013	16.4023	15.8572	16.0287	12.3922	15.2208	13.5549	12.8457	17.7638	14.2968	18.0392	17.8178	16.6978	17.6001	17.7923	18.2387	16.7843	15.4947	15.9998	15.9489	17.3156
O94915	FRYL	3.84512	0.00399264	11.0458	11.955	14.9457	14.7112	11.3292	14.5767	12.365	15.5965	10.1324	15.1718	14.7349	15.6004	15.2844	16.0531	14.7753	14.9748	16.4615	16.1345	14.6303	14.3695	14.922	14.9769	15.022
P05109	S10A8	3.82489	0.00268621	16.3955	14.8568	15.2412	16.1473	15.8722	14.9403	12.6832	11.7767	12.9533	13.3536	16.6135	15.0348	17.9964	17.369	15.5559	16.8681	17.364	18.1166	16.4954	16.0126	16.5826	15.7287	15.5558
Q96N66	MBOA7	3.75489	0.0134354	12.0057	12.8412	12.9234	11.6242	12.6743	11.7347	12.8314	12.4846	11.4853	15.2014	13.3428	12.3092	12.8344	17.0918	14.7187	15.4295	18.6471	15.5635	15.26	14.8138	11.1013	12.5731	14.3618
Q14C86	GAPD1	3.64144	0.0202502	11.8104	10.1471	12.8171	13.503	9.48764	10.8241	11.5417	12.078	11.4497	11.0748	11.7893	12.7308	12.7293	14.006	12.7738	11.7274	14.6832	12.3251	12.2027	8.80313	16.801	16.377	15.2394
Q9H307	PININ	3.6248	0.00495656	12.2617	11.7423	12.1908	12.5675	12.6339	14.6543	12.3559	12.7933	10.3998	12.7308	12.3743	11.3294	15.8351	13.6114	11.649	16.8618	14.9054	14.1725	15.3451	13.2472	16.3789	14.1553	13.9359
Q6B0K9	HBM	3.61626	0.0111635	11.4718	10.3825	13.0889	12.2819	12.6502	12.5859	12.3056	11.612	11.7299	10.357	14.1274	13.0947	15.5237	16.3767	15.7794	12.2088	11.973	12.5887	14.744	14.4619	16.8507	11.6407	11.6585
O95379	TFIP8	3.55392	0.00651298	12.8938	9.98499	12.4988	12.5296	13.5195	10.501	12.3353	11.5446	13.0429	13.1199	13.9767	13.2714	16.5028	14.9166	13.9275	16.2735	11.5779	13.2047	14.9688	16.0984	14.4924	12.8505	12.1745
P06702	S10A9	3.54214	0.0049084	18.0467	16.7328	17.0924	18.1342	17.4632	16.5898	14.6847	15.6927	14.7971	15.812	19.1527	16.3922	21.0925	19.5473	17.0535	19.108	19.1524	20.4448	17.7963	18.0009	18.5727	17.938	17.7404
Q96A00	PP14A	3.51	0.0110586	10.8371	14.3932	12.692	11.7386	14.0614	15.3191	12.7701	13.1047	13.7831	13.0319	14.2944	12.5759	14.4236	16.4444	16.9168	15.3256	16.9218	15.8089	12.1665	15.0154	12.9528	15.0272	17.4594
O00193	SMAP	3.50759	0.00845649	11.9605	14.0567	14.7408	14.4632	13.9323	13.7971	11.0725	12.0145	11.3993	10.9813	15.5248	12.7111	16.372	16.2838	12.6127	14.7361	16.4425	16.5555	14.9752	14.4442	14.1106	14.4623	15.0486
P68871	HBB	3.49543	0.000721589	21.4473	21.4779	19.7447	20.8922	20.9753	19.6237	19.071	19.9659	21.4051	22.3757	20.5646	21.8611	21.6602	23.3133	21.9985	23.8547	22.4545	22.8861	22.2375	21.3257	25.1401	20.8318	22.3314
Q9UKY7	CDV3	3.46751	0.0025784	11.9643	14.3773	15.0334	14.9758	15.106	13.0226	12.7227	14.3153	13.9473	13.632	16.5689	14.3435	16.1284	17.3894	14.4131	14.7672	18.1788	16.5112	16.0119	15.0411	16.0168	15.3484	17.1939
P32456	GBP2	3.42979	0.00482148	11.1994	12.7474	12.1582	10.0633	12.0641	12.2876	12.3092	11.2097	10.735	11.6315	14.3744	12.0181	14.3693	15.9802	12.1459	14.098	16.3194	14.8413	13.8497	11.9238	13.0269	12.1711	13.2628
Q14061	COX17	3.41553	0.0186084	11.5709	13.5193	11.939	14.2597	12.4475	12.0563	11.7379	13.2606	10.7058	11.134	15.6227	12.5568	16.1233	17.0083	13.1647	14.5545	16.0448	15.831	14.6939	10.8086	13.6769	12.5714	15.0533
P51608	MECP2	3.31199	0.0413828	12.3126	13.1348	13.4783	9.98171	13.9679	13.0499	12.3327	14.1404	13.136	13.9944	16.5093	14.6967	14.3624	17.257	14.4436	15.4109	18.247	17.3839	15.3994	9.79015	14.1419	14.0865	14.827
P27487	DPP4	3.27885	0.00324369	11.5105	13.0811	13.2621	10.3144	11.6323	12.2186	12.4591	11.1111	11.2015	10.2751	14.4011	13.4521	11.1679	14.7141	13.974	14.9759	13.792	15.1236	12.9206	14.8772	13.3937	13.3969	12.1889
Q92614	MY18A	3.21893	0.00267418	14.449	15.05	14.4851	15.0199	14.525	12.6647	12.9555	12.7421	13.0479	11.621	15.7233	14.2429	16.1056	16.9473	15.8415	15.8574	16.2619	16.3238	15.0471	15.3505	13.4126	14.2856	16.6904
Q9H993	ARMT1	3.21458	0.00143126	12.6904	12.9547	12.2481	14.2964	12.3537	12.0644	13.4795	12.8652	10.8816	12.4231	14.5614	11.8308	15.5431	16.0556	14.4218	13.7676	15.3419	15.6619	14.6156	13.4423	14.1087	14.2176	14.8289
Q5H9R7	PP6R3	3.16207	0.00404008	11.3674	11.2149	10.1353	11.853	11.0677	10.6421	12.5714	11.5541	12.0481	11.0457	14.4297	11.9689	14.7391	12.576	13.4924	13.1155	12.8671	15.5668	12.9736	12.7677	11.6462	12.2637	15.5127
Q10588	BST1	3.13634	0.014973	10.9205	12.2711	11.8075	11.4164	11.7797	11.2334	11.9972	11.164	11.1125	11.0501	12.7879	11.4474	11.2796	16.6971	12.5014	14.9813	15.0776	15.2482	12.1547	11.9867	11.0852	11.5254	14.9391
P69905	HBA	3.08707	0.00452679	21.4398	21.2745	20.1222	20.9285	20.9913	19.8773	17.3804	20.3391	21.9913	22.4067	19.9589	21.9689	21.2029	23.2316	21.3398	23.1565	22.0631	22.6223	21.91	21.3502	24.9256	21.1684	21.8956
Q8NDX1	PSD4	3.08141	0.01013	11.6922	15.3019	14.9492	14.5505	14.5134	14.2202	13.0998	13.8942	10.888	11.2179	15.0589	12.7013	14.8858	16.1426	14.5146	14.5607	16.1596	16.1003	14.4912	16.6995	16.1942	14.7147	15.2854
P00915	CAH1	3.08034	0.0156254	16.866	16.9505	15.0509	16.5705	16.3485	14.6917	12.5377	15.6061	16.9075	17.3904	14.6585	17.2847	16.8572	16.4262	16.645	18.0996	16.6028	16.7749	17.2533	17.1452	21.9836	16.7757	16.9869
P62314	SMD1	3.06915	0.00636414	14.0681	16.6079	16.168	16.3685	16.3922	15.9966	12.3726	14.578	15.4575	14.3283	17.2987	15.1265	17.0054	18.7922	17.0034	17.6662	17.8565	17.982	17.4295	16.8496	15.2937	15.8525	17.6145
P02549	SPTA1	3.03051	0.0276873	12.5859	11.7763	11.1912	12.1127	10.7561	11.227	12.0601	12.8022	12.3205	10.3644	12.2049	11.4348	12.5912	16.3881	14.1621	16.8292	13.1827	11.9353	10.4057	12.3861	13.6422	11.373	16.0295
P34910	EVI2B	3.02405	0.0456016	10.4107	11.8818	13.3056	11.9792	10.805	13.8734	12.5648	11.3883	10.5312	11.482	15.3363	12.4016	16.0355	16.9466	13.0558	15.1281	12.7781	16.2651	11.1035	12.4256	14.3201	13.6126	10.7852
Q9Y2J2	E41L3	3.02245	0.00431827	11.3146	11.9693	12.8518	13.3336	10.9488	12.3523	13.1289	12.1294	12.4059	11.8737	13.8142	12.1731	15.1716	15.0008	15.8123	16.9243	12.6678	13.3545	13.8946	13.0857	13.2819	13.1794	13.0997
P05114	HMGN1	2.99268	0.0258184	12.6918	14.7527	13.62	13.3065	13.983	14.1451	12.7831	14.4007	14.3026	15.028	16.2929	14.3725	15.4332	18.6459	15.603	16.4818	18.8437	17.6074	14.3327	12.7617	14.1047	13.8498	16.3662
Q9NXG2	THUM1	2.97616	0.0105351	13.872	11.3858	14.3983	14.2572	13.3325	11.3594	12.37	12.5977	11.5705	16.7516	15.6687	15.1947	15.733	15.1716	14.1436	14.8075	15.187	15.9564	14.9992	13.2481	14.6569	14.9179	15.844
P55735	SEC13	2.96302	0.00355795	15.1102	14.371	15.0652	15.6473	15.1481	15.277	11.9361	15.8553	15.9944	15.9794	16.229	16.205	17.1613	17.7569	17.0879	16.5703	18.2568	17.5727	15.4374	15.8683	15.3894	15.1678	18.0906
Q15042	RB3GP	2.96056	0.00643636	12.299	14.4902	12.3909	12.4589	12.4959	12.2716	13.5208	10.5087	11.3818	12.2102	14.23	11.4215	14.6214	15.2925	15.2571	13.1208	15.4772	14.7659	14.5346	12.6339	13.0565	13.9262	15.5099
Q8IXS6	PALM2	2.94564	0.0345215	15.8706	16.699	15.3486	11.3727	16.6398	11.7848	12.2116	15.2277	14.6937	14.9624	15.8874	14.6007	15.5545	17.4491	14.6676	18.1245	18.3716	17.0264	14.7371	14.9463	16.193	16.7271	15.6123
A0MZ66	SHOT1	2.92513	0.00516571	12.1207	11.5777	12.7862	14.2792	14.4611	13.1346	11.0323	11.4259	11.8831	11.261	13.5298	12.3045	15.4049	15.4674	13.5444	13.1641	12.3393	14.3436	14.1451	13.0199	15.4872	14.7937	14.5587
Q6PI48	SYDM	2.92458	0.000418418	13.1943	13.0894	12.4287	12.6496	13.5733	12.6454	13.4836	11.6882	10.8383	12.8447	14.1586	13.281	14.0906	15.744	14.9468	15.4713	14.4889	14.9412	13.7204	14.4672	13.0076	13.4897	14.3053
Q9NYB0	TE2IP	2.91654	0.00722537	10.637	12.3851	11.6684	11.7308	11.6324	10.6431	12.8102	11.4269	11.7422	11.1365	12.5182	12.9519	14.8784	15.1144	12.4465	11.6898	15.4247	12.5632	12.8193	11.1418	15.4106	11.4172	12.6706
Q9Y2X3	NOP58	2.89263	0.0162446	10.1411	14.5818	14.5063	14.3053	14.5684	14.34	12.991	12.7539	12.0668	12.4466	16.1864	13.0774	15.1792	16.417	14.5554	15.6744	16.0985	16.9472	15.0343	14.5119	13.6094	14.2383	15.4685
P15144	AMPN	2.8919	0.0172838	11.9838	11.5885	13.4385	13.1654	13.0149	14.681	12.1979	12.6348	13.4286	10.2802	13.9817	13.7111	12.3078	17.8568	11.9511	15.1047	14.8528	14.6539	15.3709	12.9058	14.0401	13.7504	15.0375
P16401	H15	2.88186	0.0482092	12.0283	15.9094	14.6223	14.6877	15.5309	14.6424	12.1214	14.0539	12.6865	16.2777	17.9578	15.0816	18.8938	14.9505	16.6294	17.2855	18.3165	17.5799	15.5813	14.8991	16.1275	14.8693	13.2206
Q6P589	TP8L2	2.86805	0.0153681	10.8687	15.2928	14.6188	14.4752	15.559	15.3947	12.2808	14.2088	13.2791	12.9922	16.2938	13.2343	17.2322	15.3973	16.3853	15.7733	15.5715	16.4167	15.7644	16.1925	13.8094	15.4192	16.4234
P38919	IF4A3	2.85079	0.00709937	17.3269	16.454	15.3392	15.4795	15.7487	14.2591	13.0242	16.4989	14.7374	15.9008	18.4981	17.4058	17.8417	16.4891	16.9953	18.24	18.1996	17.7824	17.08	17.0823	15.8694	15.7224	18.4464
P16885	PLCG2	2.81837	0.0110614	19.4557	19.4634	19.6676	19.6899	19.8492	19.4102	13.8793	19.3595	19.2318	18.7874	19.7121	19.4746	19.4702	20.7737	20.9245	20.2533	21.3652	20.6309	19.9499	20.2074	21.32	19.7103	21.3195
P00441	SODC	2.80706	0.00373887	14.7296	15.659	15.0979	14.716	14.6947	14.5209	12.8328	15.6423	14.9795	13.8753	16.3868	14.2375	17.1245	16.4932	17.7501	17.3284	17.3063	17.0978	15.265	14.807	16.1994	14.8717	17.3529
Q8TCJ2	STT3B	2.80319	0.0057368	14.4968	14.8035	14.7725	15.1441	15.3821	15.138	12.4839	15.3716	13.4617	14.4142	15.8968	15.2289	14.5838	17.6729	17.3955	16.8814	17.6906	17.0531	15.4496	15.5521	14.3905	14.5808	17.4005
Q9HBI0	PARVG	2.78765	0.0137661	11.4432	15.9962	15.85	15.9432	15.7833	15.7247	12.0417	15.0501	14.217	13.4163	15.5153	14.1187	16.9956	16.3029	16.0572	16.2158	16.9476	17.6181	16.207	15.8498	15.2994	15.2443	16.5075
P61326	MGN	2.78477	0.00579869	13.7906	15.9571	16.2697	16.1971	15.8647	15.824	12.4609	15.2419	13.9882	13.4243	16.4549	14.8495	17.4071	16.4422	16.2855	16.7671	17.5256	17.9513	16.7589	16.0925	15.4152	15.7926	16.9595
P00352	AL1A1	2.7609	0.00264722	12.8875	10.979	13.63	13.1712	15.1747	13.7981	12.3435	13.7023	14.2792	14.8837	15.109	15.0226	15.7932	15.0003	15.6451	15.7111	14.9457	14.2851	14.8681	14.7599	16.7113	14.0697	14.3604
P22087	FBRL	2.72909	0.0377807	12.0729	16.659	14.2829	15.2065	15.1978	14.9479	11.1842	15.1321	13.6441	14.6199	16.3569	14.7918	17.1538	16.8677	15.829	16.7555	17.5127	16.9641	16.4768	15.6697	12.0559	15.0689	16.0213
P02042	HBD	2.72304	0.00224921	17.6736	17.7004	16.9036	17.772	17.3808	15.629	17.2978	16.7989	18.2899	19.3582	17.7737	18.7671	18.2173	19.6284	18.5496	19.7916	18.8158	19.29	18.7939	18.0692	21.3719	17.1023	19.0306
O75643	U520	2.70159	0.00874581	12.2033	13.9673	14.2884	14.2842	15.2156	14.2091	12.3359	13.6389	14.0881	13.1649	16.4113	13.1828	16.7149	16.4717	14.7472	16.2729	15.861	17.413	15.4029	14.9141	14.7384	14.2905	14.9854
P30419	NMT1	2.68427	0.00903858	15.76	15.2025	16.4723	16.2674	15.013	15.1313	11.5164	16.1579	15.5174	14.7305	15.7367	14.7956	17.6245	17.5663	16.445	17.2462	18.0607	17.7969	16.7078	15.9079	16.0359	15.5686	16.0723
Q6P179	ERAP2	2.68107	0.0122899	12.1588	11.3845	11.8197	14.3086	12.8775	15.3557	12.0356	15.1225	11.7306	10.6252	12.537	15.1339	13.6939	14.2022	13.0812	12.9152	14.3551	14.2707	14.8511	15.9501	13.8472	14.1648	13.2871
Q9Y6M5	ZNT1	2.66102	0.00592857	10.6729	13.1588	11.1845	11.6325	11.497	11.5227	12.8622	11.84	10.7499	10.5559	12.2839	12.3038	12.6597	15.0734	14.5418	13.3667	13.3154	12.7825	11.7195	11.5477	11.4882	12.6115	15.1265
A6NDU8	CE051	2.62246	0.0484462	11.2528	14.8425	10.941	14.7858	15.0861	14.7137	13.38	14.6459	10.6284	13.9626	11.711	13.7394	14.5974	14.9815	15.4185	14.7728	16.083	15.2278	14.532	14.3772	15.4981	10.7425	15.9388
Q8NC51	PAIRB	2.62024	0.0481792	14.012	16.0188	16.1727	15.7114	14.9401	15.041	12.524	15.7518	12.6749	13.8553	16.2771	14.9024	16.9127	18.6765	11.9398	16.8862	17.9154	17.8153	16.2088	15.0213	16.2027	15.5855	16.4053
Q99986	VRK1	2.59946	0.00510376	11.5945	12.9449	11.9572	12.7557	11.8856	11.6065	11.3787	11.0711	11.2481	11.1784	12.66	11.9078	12.5038	14.6279	14.0482	12.877	15.0741	14.725	13.1918	11	11.8331	12.6315	14.2427
Q14669	TRIPC	2.59755	0.0133684	11.8104	14.2647	13.9874	14.4157	14.0857	13.5035	11.1377	12.5889	12.1156	10.6344	14.8015	12.4773	14.3527	16.0335	13.7928	13.6651	15.5625	15.5824	14.5694	13.7693	14.7216	14.2198	14.1561
O75934	SPF27	2.58722	0.00311136	12.8935	12.8482	12.9083	12.8141	12.3887	13.0458	12.6128	13.1857	10.6781	13.1172	15.1197	13.8609	15.5366	14.8741	13.1427	14.0556	16.364	13.3779	13.7416	13.9882	13.6154	13.6721	14.7137
P62888	RL30	2.5771	0.0203198	14.5471	15.4613	15.2134	15.9206	12.7284	13.1527	12.5668	15.2054	15.8283	12.3677	15.7139	16.3866	16.6211	16.3941	15.4348	16.0387	15.6445	16.1069	16.343	16.0818	16.7475	12.3062	15.4172
P07355	ANXA2	2.57671	0.00205864	16.9452	19.2843	19.0638	19.0177	18.9727	18.4415	15.9901	18.1559	17.3665	18.0686	18.5417	18.3675	19.0543	21.4026	18.6409	19.6194	20.5823	19.9671	19.6566	19.1956	19.5768	18.9507	19.3888
Q30154	DRB5	2.55755	0.0291978	10.7921	11.9339	12.4605	11.1529	11.6048	12.5631	12.7855	11.3985	10.3915	11.6889	13.3842	11.2965	12.9548	16.5008	12.902	13.3239	16.422	11.9166	14.116	12.8407	11.6564	12.2102	12.1052
O75822	EIF3J	2.55749	0.00367722	13.9145	13.1847	13.5686	13.1981	12.5961	13.0455	12.2957	13.3383	13.3836	12.8457	13.879	13.4497	15.4655	15.3381	13.5691	14.8298	16.426	16.7608	13.605	13.2486	13.5543	13.1534	15.3107
Q96BY6	DOC10	2.54886	0.0036151	13.5392	14.6439	14.1763	14.1525	14.9765	14.0248	12.6525	14.5435	13.1142	13.2375	14.086	12.9714	15.7199	17.0237	15.5505	15.8281	17.1745	14.5486	14.4213	14.9797	14.7848	14.3436	15.9215
P46926	GNPI1	2.53299	0.0251391	11.3982	12.0803	14.9691	14.9524	14.9101	14.3665	13.3894	12.5922	12.4363	11.8333	14.3373	14.174	15.9229	16.2913	12.3142	14.2931	16.0523	15.6925	15.5429	14.7773	13.1028	15.2774	13.3024
P27707	DCK	2.52382	0.0248611	15.5517	15.1674	14.6439	13.969	10.7634	13.5151	12.7487	10.9183	13.8055	11.3739	15.0908	13.2377	16.5978	14.4755	15.0029	15.1217	14.7278	14.5169	15.1864	14.4776	14.3804	14.8002	14.4635
O75533	SF3B1	2.49786	0.0255552	12.957	14.342	14.34	14.6296	14.6266	14.9312	11.8634	14.1482	13.1256	13.1188	16.1957	12.2366	15.0862	17.2883	14.7809	15.7113	17.0138	17.1069	15.3627	14.1389	15.1945	14.3947	15.8368
P80723	BASP1	2.49078	0.0258303	12.5626	15.6941	15.514	15.8762	15.1998	15.2045	12.5094	15.3547	13.9248	12.5601	15.0951	13.9095	15.6625	18.2978	14.3555	15.5289	16.6085	17.0198	15.7081	14.4619	15.4988	15.5308	17.2122
O43768	ENSA	2.49013	0.0431827	15.1419	14.6182	14.1056	15.3062	15.9522	11.7819	11.7025	13.0816	15.8825	15.5867	14.5188	15.3823	14.7788	17.473	13.0557	14.5342	17.3139	17.4075	15.3097	15.231	16.0309	14.3597	16.9305
Q9NWH9	SLTM	2.48258	0.011641	10.9025	14.0018	14.6674	14.5461	15.1281	13.0135	12.914	12.4342	12.6556	14.457	15.4023	14.3105	16.4899	13.855	13.6076	15.376	15.901	14.8358	15.5544	15.0042	15.3775	15.1705	14.0295
P50452	SPB8	2.47869	0.0115585	13.9058	14.32	13.9638	14.173	14.2796	14.4972	12.2439	11.5796	12.0026	11.8503	12.5582	12.0691	15.6444	15.9817	14.3856	15.045	14.833	14.6249	13.6472	14.4432	15.4112	15.0988	13.1204
Q9P035	HACD3	2.47601	0.0346537	15.7025	13.4707	15.5291	15.1507	14.8722	15.1129	12.3375	15.3888	12.1727	15.0925	16.9056	14.8221	13.8398	17.1571	15.5434	16.5947	16.5634	16.7876	14.7841	14.9057	18.6367	15.6584	16.8414
Q15029	U5S1	2.44654	0.0174518	11.6392	13.2639	12.8377	14.0714	13.3525	12.8197	12.2049	13.2654	12.3794	11.4337	15.391	13.1773	16.0498	14.9049	12.9238	15.1867	15.5556	15.7499	14.8563	13.5872	13.1958	12.2476	13.6818
P31483	TIA1	2.43083	0.0257241	11.8209	12.117	12.1234	11.8106	12.0914	12.3694	12.6192	11.6889	10.7845	12.9377	11.5439	12.4938	14.4486	15.2626	14.0532	13.5719	15.222	14.656	11.7532	10.9989	10.2942	12.177	14.3446
Q9H0A0	NAT10	2.42879	0.0342886	10.6737	11.4704	10.562	10.4267	9.39101	9.92035	12.3247	10.3188	11.6024	11.2111	13.1157	12.4085	12.4855	14.2697	10.1972	10.7488	15.0833	14.3069	12.4595	11.5771	11.6207	10.6231	11.6008
Q9UHD1	CHRD1	2.42244	0.0107278	11.8775	12.8582	12.376	13.1137	12.5687	12.1449	12.4019	12.0535	12.0725	11.5402	14.0729	12.1047	15.618	12.6814	15.0232	15.0459	13.1598	15.1368	14.4491	12.9483	11.5283	12.806	14.3578
P55265	DSRAD	2.41999	0.00841395	14.577	13.9032	12.9867	15.36	14.4456	14.2062	11.1558	14.1016	13.6071	14.8402	15.9752	15.8896	15.8971	15.7575	14.7705	15.8236	16.4236	16.3702	14.9947	14.5423	15.1564	15.2129	13.7258
Q96GX9	MTNB	2.4162	0.0337093	11.4959	11.9435	13.7097	11.3129	12.8025	13.0098	12.0244	14.5511	10.5777	11.514	12.8907	11.8665	11.6504	15.9732	14.9341	15.1702	14.5453	13.4445	14.2784	12.2292	12.2773	12.4059	14.6785
Q8IZ81	ELMD2	2.41592	0.00891107	13.2767	14.0357	13.4717	13.6806	12.0064	13.1478	12.5909	13.0532	12.6716	12.315	14.3766	12.3627	14.1592	16.1847	15.7082	13.8745	16.0572	16.2207	13.4946	14.0145	13.3239	13.7403	13.9044
Q9UNM6	PSD13	2.41476	0.0218424	16.4819	16.6698	16.882	16.935	16.9048	16.887	12.7006	16.7362	15.8925	15.6265	18.456	16.5152	18.3235	17.8829	18.5441	18.3433	18.3398	18.9531	17.3517	16.7585	15.9766	16.2364	18.589
Q9Y512	SAM50	2.41351	0.0110749	12.79	12.6886	13.2033	12.9129	13.4872	14.0794	11.4717	13.6264	12.3513	14.3618	14.2002	13.3195	14.6119	13.4977	16.3576	15.7635	12.071	15.6779	15.1058	13.4603	14.3157	13.9562	15.4868
Q86YP4	P66A	2.39916	0.0399016	12.201	14.1978	14.5297	11.4367	14.1902	13.9551	13.3671	14.4742	13.6782	13.2871	13.7882	11.1409	14.3225	17.3491	14.982	13.6881	16.9903	14.5553	14.5573	14.1505	15.0723	14.2789	16.7235
Q13442	HAP28	2.39195	0.0322441	14.8428	14.5185	15.3484	15.1534	14.3104	15.2597	11.7119	15.9101	15.0582	12.35	12.7418	15.0963	15.4653	17.3094	15.5125	14.4552	17.7983	16.9144	14.8382	14.2333	15.6629	15.6048	13.7042
P19878	NCF2	2.39018	0.0150654	13.5492	13.8482	15.0283	15.6934	15.4491	14.8208	13.5675	13.5148	13.1078	13.4027	15.2557	15.1939	17.567	16.3483	12.9813	16.4448	15.4291	16.6176	15.9542	16.1899	15.3229	14.9313	13.6369
P00414	COX3	2.38237	0.0252488	12.7072	15.1886	14.1091	14.778	14.7298	14.2792	12.9661	15.4577	12.6411	11.2347	15.5289	13.7339	14.9866	16.5764	16.1854	15.1476	15.9202	17.051	14.5567	13.5011	14.6408	14.5987	15.7165
Q6YN16	HSDL2	2.38107	0.00732993	12.192	14.5296	13.7335	13.8283	13.6914	12.8463	11.2315	11.562	11.7476	12.8574	14.3814	12.8856	14.0427	15.5392	13.7283	13.4227	15.0399	15.3304	14.6954	14.5621	13.207	13.6934	14.4374
O75165	DJC13	2.35791	0.0337443	13.3659	12.9374	14.3294	14.2947	14.3799	14.253	11.0775	13.227	13.6365	9.72836	14.8342	12.7445	15.4822	15.5683	14.8421	14.8903	15.5299	15.5331	13.6287	13.7016	13.205	13.9475	15.1194
Q9NR46	SHLB2	2.34468	0.00339469	12.7283	13.7377	12.497	12.3747	13.7057	12.7913	12.2525	12.4319	11.8804	12.3926	14.6941	13.662	14.7868	14.2735	14.6295	15.3012	14.8021	15.1191	12.7053	13.7682	14.4939	12.9982	12.5615
P04839	CY24B	2.32547	0.0248411	13.6159	14.8145	16.3116	16.5648	15.969	16.0981	11.7863	15.3184	12.986	13.278	14.9527	14.5307	16.2339	16.5069	14.824	16.1356	15.1622	16.6017	16.565	15.6626	15.9162	16.1223	16.744
P30520	PURA2	2.32531	0.011102	12.8302	16.0414	15.996	16.1278	16.1305	15.6548	13.5947	15.1336	12.6275	13.5229	15.3529	15.1785	16.7642	15.7527	15.5129	15.5285	15.9412	17.0393	16.4223	16.2921	15.6677	15.7111	16.6303
Q86VX2	COMD7	2.32485	0.00158128	13.7946	11.8225	13.7964	13.8995	13.6846	13.69	12.2786	12.7064	12.8992	11.7699	13.2192	13.8702	13.3309	14.8438	14.2837	13.4799	14.5259	15.8554	13.9854	15.5912	13.8726	13.7886	13.79
P26572	MGAT1	2.29942	0.016349	12.1217	13.1956	12.4969	12.9822	13.0123	12.6095	11.7142	12.4442	11.9554	11.402	9.65947	11.9543	13.3638	15.9653	13.1093	12.3855	15.4236	13.5609	12.7222	12.6887	12.643	12.9784	13.3585
O43837	IDH3B	2.29864	0.00297728	14.6113	15.7982	15.4604	15.0975	14.7465	14.3446	12.965	14.8725	14.3523	13.4003	15.5535	14.4615	16.0915	16.8203	15.9909	15.8742	17.1713	15.9375	16.0578	14.8465	15.3204	14.9132	16.781
O94906	PRP6	2.29474	0.0347048	11.4148	12.1296	12.4585	12.4034	12.8617	12.1703	12.5954	11.8781	11.1867	10.4072	15.0254	12.216	15.3993	13.4996	11.1172	15.0647	13.4701	15.3306	14.2846	12.475	13.0507	12.9296	12.3035
Q14696	MESD	2.27955	0.0420843	12.5908	14.3766	14.4744	13.4674	15.6214	15.7173	13.9529	13.8827	13.7183	14.8971	16.0615	13.8012	16.7399	16.5467	16.3825	17.01	16.7422	17.2034	13.6339	14.1448	14.9464	13.3741	16.9332
P23743	DGKA	2.2792	0.0261156	14.5243	11.0904	15.8371	15.3733	15.0787	15.4254	12.0653	14.79	14.141	14.3285	16.1612	15.6309	16.6811	15.4498	15.1859	15.8019	16.0302	16.2636	16.1282	15.39	13.8392	15.6531	15.4614
P99999	CYC	2.27682	0.0382446	14.6863	14.8985	14.6579	14.9161	15.3333	15.172	17.2009	14.7586	15.551	14.7447	17.9988	14.513	17.4979	17.4744	18.1887	18.2897	17.593	16.6393	14.9363	15.5616	16.0228	14.7454	18.1472
Q96T51	RUFY1	2.27107	0.0298435	15.1185	14.9234	15.3361	16.5868	14.8567	15.2092	11.9167	16.5461	15.4061	14.4898	16.5732	14.8506	17.3925	16.9252	17.8033	17.2798	16.986	16.8448	16.0061	15.1923	14.6552	15.1412	17.2644
P08133	ANXA6	2.27039	0.0419701	16.3651	20.3819	20.0769	19.669	19.9834	19.5014	14.5188	18.8922	17.6184	18.6904	19.3433	19.3183	19.3006	20.9771	18.9017	19.631	20.3262	20.0177	20.261	19.6165	19.793	20.1871	19.5461
Q63HN8	RN213	2.2628	0.0352834	14.002	15.1454	15.0546	15.067	15.1084	14.661	11.2123	14.3544	12.2942	13.52	15.8667	14.847	15.9685	16.0238	12.7705	16.2171	16.3253	16.825	15.4821	14.8563	14.5924	14.5489	16.1741
Q9UIQ6	LCAP	2.26025	0.00604185	13.4038	14.1716	14.9563	14.7423	14.5874	15.0105	11.7657	14.7508	12.9463	12.4437	14.1363	13.9874	14.4809	15.6535	15.8877	14.2588	16.1417	15.3176	15.6685	15.605	14.5499	14.8958	14.487
Q9NV96	CC50A	2.25848	0.00634951	13.5247	13.8259	13.9117	13.8767	14.8083	14.7925	10.8917	14.8932	14.3593	14.6758	14.372	14.6617	15.0257	16.243	15.4898	14.5313	15.6418	15.8075	14.6659	14.2529	14.746	14.6647	16.2993
P28676	GRAN	2.25471	0.0182675	14.4293	15.325	15.9371	16.7385	16.5184	16.4117	12.1003	14.8051	14.8993	14.896	16.8675	15.307	18.0284	16.2255	16.1955	17.2187	16.3052	17.5287	16.7848	16.0598	16.0569	16.1379	16.5125
Q07955	SRSF1	2.24698	0.0162147	14.3453	15.9806	16.4791	16.6144	16.276	16.3128	12.0588	15.7224	15.2816	15.4838	16.9615	15.8648	17.7925	17.182	16.5027	17.1607	17.5948	17.4064	17.0638	16.0653	16.0369	16.2627	16.1919
Q9Y6D6	BIG1	2.24566	0.0190003	13.0143	13.7081	12.3575	12.4419	14.226	11.459	13.6287	14.7058	12.6554	12.8285	15.8142	13.3295	15.6345	13.9305	15.5493	14.9642	14.2218	15.671	14.2457	13.3626	13.2958	14.2059	15.7831
Q04637	IF4G1	2.2419	0.0230213	16.2079	15.982	15.331	15.5748	15.3964	16.2072	12.3244	16.4665	15.0566	14.7972	17.3416	15.3613	17.7	17.4619	17.7808	17.7805	16.6507	17.6576	15.5023	15.2702	16.4686	15.8934	16.6517
P62306	RUXF	2.23975	0.0452366	11.4986	16.486	16.4004	16.5006	15.9903	16.4383	12.9338	16.3654	15.3166	14.9024	16.6297	15.4771	16.669	17.8911	15.4226	16.3128	17.3122	17.8098	16.8548	16.0092	16.2061	16.137	16.726
P31942	HNRH3	2.23026	0.0127309	13.4449	15.9251	16.5098	16.3948	15.7033	15.2592	12.2305	15.8115	15.31	14.2337	15.3625	15.9358	16.7902	16.9386	14.7275	15.7244	16.9235	16.9234	16.564	15.9096	16.5127	16.1278	16.1021
O14727	APAF	2.21662	0.0327529	12.4275	12.7959	12.9884	12.5347	12.3949	12.7443	12.1593	12.157	13.0965	10.8048	12.1612	10.836	15.7736	12.8569	13.807	15.3964	12.8485	15.8497	13.1356	13.1298	11.8743	12.6384	14.2863
P48595	SPB10	2.21062	0.0229874	14.8627	16.418	16.085	16.724	16.6115	16.1494	12.3357	15.8943	13.6937	13.9001	15.3695	16.6376	16.6321	16.6776	15.0971	16.5132	15.6522	16.8207	17.66	16.3996	15.3711	16.3289	17.2642
P23588	IF4B	2.21016	0.020611	13.2491	12.8676	13.7035	12.9384	12.3759	13.4709	13.1162	13.5341	12.4787	12.0796	14.9629	13.1751	14.8177	15.6433	14.4883	14.0804	16.1014	15.6862	13.5828	12.1297	12.6604	13.5915	15.7115
Q8NBJ5	GT251	2.20909	0.013145	10.9467	11.2678	12.4402	12.6279	11.513	12.0727	12.4637	10.8415	11.8473	11.8233	13.242	12.7673	12.8846	15.7563	12.1632	13.0995	12.4982	14.8059	13.9243	12.7922	11.6178	12.278	12.1369
P49458	SRP09	2.20785	0.0184001	16.5089	14.4475	16.7398	16.9446	16.3587	16.6388	12.9705	16.0974	17.0077	16.2387	17.8025	17.2107	18.0612	17.6	16.2169	17.8135	17.4453	18.9829	17.0674	17.0951	16.8818	16.8036	16.4478
Q9H3P7	GCP60	2.20381	0.0439309	12.9497	14.2945	14.6702	14.4898	13.8484	14.5991	11.7689	14.8572	13.4293	11.7063	15.3163	12.6836	15.3674	16.6382	14.6247	14.5692	16.5687	16.1832	14.145	13.9051	13.645	14.4325	16.659
P84103	SRSF3	2.19949	0.0285489	14.8387	16.4533	16.7916	17.2261	16.9665	17.0885	11.9401	15.9806	15.9686	15.8294	17.949	16.5103	17.8921	17.1483	16.9989	17.6759	17.0716	17.6353	17.5761	17.057	17.5522	17.1347	16.5197
P10515	ODP2	2.19536	0.0494436	14.3485	12.0819	13.7342	15.1391	14.1423	14.7926	13.3774	13.7396	14.4971	14.161	16.0421	14.912	13.8134	17.1658	16.152	16.7005	16.7448	15.9344	15.0928	15.0977	11.5976	14.8043	15.8407
Q6P2E9	EDC4	2.1775	0.0115502	15.1391	15.986	15.8814	16.6811	15.1225	15.0741	14.0593	16.1964	15.4797	14.9589	17.1555	15.4351	15.8755	17.7183	15.633	17.3922	18.3155	17.7437	17.1929	15.4847	17.2057	15.577	17.2447
Q14554	PDIA5	2.17279	0.0347985	16.3695	15.437	16.6865	16.0835	15.1036	15.0767	11.1262	16.6556	15.2919	16.2768	16.2574	16.5461	16.6293	17.054	16.5987	17.6882	16.0204	16.5462	15.0515	16.7547	16.1488	16.792	17.4572
Q96FJ2	DYL2	2.1707	0.00917213	16.7324	16.0656	16.2444	16.0357	15.2155	16.0933	13.3494	16.7204	16.8621	15.4215	17.1472	16.3548	16.9565	18.079	17.522	16.9298	16.7356	18.3837	16.5737	16.6183	16.3193	16.3386	18.4838
Q9NNW7	TRXR2	2.16738	0.0372417	12.2279	15.493	13.06	13.6785	14.1962	14.279	11.8896	13.2471	11.7148	11.969	13.879	11.819	13.7222	16.2975	14.9805	14.3444	15.8153	15.3673	14.5153	13.8235	13.2978	14.4394	13.8428
Q13451	FKBP5	2.16514	0.0335097	14.6537	16.2689	16.1425	16.3331	15.7515	16.1292	11.6313	15.5671	14.5504	14.2275	16.8033	14.8379	16.0395	17.8809	16.0365	16.4398	16.7886	17.5778	16.3653	15.9124	15.8881	15.9949	16.9483
Q9NZB2	F120A	2.1621	0.0350946	11.3611	13.969	13.7534	14.2269	12.6989	13.0024	13.3768	14.317	12.9704	10.1134	14.5311	12.3923	14.8156	15.69	13.6992	13.5895	15.9311	14.568	14.5612	13.2391	14.5816	13.5738	14.1483
Q8NEW0	ZNT7	2.15232	0.033391	12.2507	11.4822	12.5603	13.099	12.7644	12.7273	12.5129	12.9494	12.3358	10.3424	13.4574	12.7429	12.8022	15.6539	15.6782	14.0223	13.4738	15.1419	12.8808	12.5979	11.1045	12.6055	13.4561
Q02818	NUCB1	2.15126	0.0481504	13.5429	16.9126	15.9544	16.6575	16.5077	15.9968	12.3495	14.9823	14.6693	13.3411	15.98	13.9823	16.0068	17.4392	16.8498	15.9936	17.0678	17.2749	16.6634	16.2875	15.5064	15.5367	16.72
Q9NZ01	TECR	2.14777	0.0095812	13.4597	15.2927	14.3813	14.4242	14.2753	14.7572	12.0663	14.0499	13.8201	14.3305	13.1399	14.2629	14.6154	16.1086	15.544	13.6704	15.9927	16.7672	15.6203	14.7911	13.6319	14.8053	15.4212
P62316	SMD2	2.14502	0.038111	14.1748	14.9777	13.9171	14.4875	14.6978	14.6817	12.9211	14.6443	15.3201	14.3571	15.7011	14.298	16.1535	18.2966	14.8476	16.7257	18.1621	16.151	14.7971	13.6794	14.7416	14.4371	15.3371
Q9UNN5	FAF1	2.14176	0.00463106	13.1016	11.7536	13.1491	12.8658	13.7172	13.141	12.013	11.0023	13.0474	12.9707	11.8944	12.7461	14.3047	14.9524	15.0879	14.6637	13.3393	13.0077	13.2999	13.8431	12.7196	13.3133	13.1689
P31930	QCR1	2.14006	0.0166161	15.7356	17.4968	16.3726	16.8858	16.8195	16.5234	13.09	16.625	15.3294	17.0091	17.3852	16.5469	16.529	18.6776	17.9388	17.3977	18.1473	17.4028	17.4755	16.6962	17.0232	16.6263	18.2806
O60341	KDM1A	2.11638	0.00818013	10.5532	12.9137	12.9979	12.852	12.6453	12.6275	12.9813	12.4121	10.3319	11.1816	12.6821	11.9913	14.5305	14.0804	12.7492	13.2423	13.379	13.8094	14.1732	13.1375	12.4647	12.5504	13.2479
Q9UBT2	SAE2	2.10817	0.0193562	13.1589	15.4947	15.9904	15.3674	14.9353	14.6413	13.0292	13.7079	13.0675	13.9633	15.9606	14.9479	16.4675	16.5819	14.5923	15.1307	16.1532	16.7445	16.3669	15.3536	14.1075	15.4748	14.7909
Q7Z6P3	RAB44	2.0943	0.014078	11.996	12.3087	12.0803	12.0283	11.6989	11.2051	13.7226	10.7184	11.0664	11.4535	10.2868	11.8777	12.617	15.0096	12.4551	12.4606	12.4023	11.9496	14.2598	12.7327	12.1908	13.3072	11.7879
P40938	RFC3	2.08753	0.0105911	11.472	10.8549	12.5413	12.0691	11.1055	11.8256	12.7846	10.5485	10.587	11.3847	12.3908	11.9103	12.3637	13.6413	11.4113	11.7263	14.7549	12.8494	13.6892	11.7794	12.2209	12.2503	13.3054
Q9BZK7	TBL1R	2.08378	0.0317665	12.0604	11.0293	12.7433	11.2792	12.6076	11.9816	12.979	12.768	12.3401	12.5009	13.2178	12.8771	15.8158	12.213	12.258	14.6911	11.5953	12.9786	14.8552	12.5614	12.5737	12.9202	15.1971
P62913	RL11	2.0822	0.0176738	16.4866	16.5965	17.2839	16.5845	16.0635	16.4007	13.7077	17.8018	17.0626	17.1157	17.1983	16.77	17.7939	18.205	15.5054	18.0407	19.0623	18.2379	17.9214	17.8225	17.8928	16.9643	17.3559
P20592	MX2	2.0793	0.0390427	10.9304	12.932	11.6778	15.0062	12.926	12.3098	12.2443	12.4732	13.0389	11.222	11.783	11.7751	15.1214	15.1674	13.2466	12.9932	13.4236	14.931	14.1691	13.5563	11.7716	12.4652	13.0096
Q96AX2	RAB37	2.06517	0.0295474	14.2668	14.4337	15.1009	15.7232	15.55	16.0455	12.7677	15.857	15.636	14.8185	12.9896	14.4517	14.4283	15.8715	16.9885	16.7357	15.4242	16.1112	16.0786	14.4868	16.9921	15.7496	17.2611
P32942	ICAM3	2.06417	0.0373646	14.2783	12.5814	12.8388	12.6667	11.8302	12.5678	13.8502	12.1748	13.6728	14.0684	14.4804	14.9062	15.5711	15.4647	13.871	14.8419	14.0751	15.3991	12.9626	14.1212	11.5368	12.636	15.3535
Q9UH65	SWP70	2.05915	0.0376166	12.4074	12.4789	13.4003	13.4149	10.3684	13.0267	11.8721	9.88084	12.1314	12.3314	11.9658	12.999	12.2786	14.9174	11.7846	11.781	13.0219	14.8595	13.4065	14.2813	12.0774	12.5699	13.9219
Q53EL6	PDCD4	2.04904	0.0441337	14.4159	16.2651	17.1171	16.9035	16.6378	17.0368	12.0995	16.2273	16.0337	14.9421	17.0696	16.7328	17.8416	16.9792	16.1144	17.4151	16.4412	18.0349	17.2387	16.4998	16.8998	16.9865	15.8696
Q9NV70	EXOC1	2.04552	0.00902527	12.8839	14.5853	13.9667	14.324	13.5847	13.7491	12.5882	14.1211	12.7572	13.0145	14.9753	12.9615	14.4598	15.6045	15.4509	14.2356	15.6591	15.1408	14.5995	13.5008	15.3668	13.9602	15.6866
P22695	QCR2	2.04043	0.0414391	16.367	17.7689	17.0286	17.3562	17.4405	17.081	12.3319	17.422	16.1827	17.3452	17.442	16.8054	17.0965	18.7177	17.8753	17.6926	18.244	18.1535	17.6995	17.1848	17.3393	17.5478	18.4621
Q0VD83	APOBR	2.03993	0.0482092	14.7213	15.7648	16.0917	16.2174	16.0126	15.6717	13.2576	14.0641	14.3774	13.4419	15.6399	14.6049	17.3129	17.3776	13.2775	16.4515	16.6967	17.6341	16.123	16.3304	15.3377	15.851	15.629
Q9NSE4	SYIM	2.03541	0.0269929	15.0906	16.3221	16.2369	15.945	16.278	15.8692	11.4108	14.8511	14.934	15.3515	16.1585	15.5106	15.5386	17.1368	16.3624	16.2761	16.9909	16.5964	16.5149	16.4516	16.2198	16.1677	16.2991
P09874	PARP1	2.03487	0.0250155	14.5342	16.2617	16.0264	15.4504	15.0062	14.7278	12.2062	15.9217	14.6404	15.2376	16.3207	15.2752	16.192	16.9911	15.6444	16.1927	17.449	17.3048	16.4831	15.5586	14.7372	15.2949	16.6307
Q32MZ4	LRRF1	2.03449	0.0144391	14.5649	16.4613	16.3152	15.909	15.5782	15.2707	12.5688	16.1186	15.2885	14.461	16.0936	14.8905	16.5072	17.4091	15.6384	16.1671	16.9538	17.1414	16.4297	15.9568	16.3527	16.4125	16.3966
Q8NHV1	GIMA7	1.98948	0.0309606	15.2624	15.8232	14.9492	15.9347	15.2868	15.7221	11.2313	15.1829	15.5068	16.0961	16.1755	16.0586	17.0669	15.6579	15.807	15.9994	16.3542	16.8481	16.4592	16.3905	16.6679	15.8473	15.1202
P20674	COX5A	1.98478	0.018978	16.7391	15.608	17.1443	17.7439	17.4319	17.4823	13.6637	17.0777	16.8313	17.352	17.4603	17.2649	16.6304	18.3605	18.3296	17.9292	18.0336	18.1803	18.0893	17.2938	16.8729	17.6111	18.5824
Q9Y3C6	PPIL1	1.98418	0.0339047	13.5336	15.3845	14.3644	14.168	14.0441	13.1097	12.9102	12.128	14.0249	11.5263	15.2757	14.4944	15.651	15.6962	14.002	14.0609	14.7045	16.3317	13.1621	14.0792	14.3191	14.5461	14.9636
Q9Y5J7	TIM9	1.98161	0.0128124	13.5488	15.2671	14.6171	14.5784	14.809	14.3592	12.1391	15.0417	13.9402	13.3376	15.1224	13.2336	15.5783	15.5911	15.3935	15.0653	16.3993	15.874	15.0976	14.8602	14.8266	14.973	15.9593
Q9Y276	BCS1	1.97269	0.0184684	12.3702	12.9382	12.6126	12.5419	12.0744	12.641	11.3839	12.2646	12.24	10.3193	12.7291	12.6649	10.938	13.4031	15.1725	13.9588	13.9944	13.4042	12.94	12.9347	12.2897	12.6167	13.7525
Q9Y2J8	PADI2	1.97249	0.0360089	11.0513	11.9244	12.6801	12.0722	12.9382	12.8247	11.9282	11.9048	11.9226	12.6594	13.879	11.8795	14.7126	13.7503	12.0604	13.2228	12.7724	15.8957	12.7824	13.7056	12.6298	11.8627	14.6149
O94979	SC31A	1.9678	0.00283028	14.6766	14.9594	14.6302	15.1196	15.0726	14.3781	12.6335	14.7931	14.0218	14.6401	14.2668	14.3393	15.8469	16.0774	15.8842	15.8084	14.8416	15.9005	15.0067	14.3829	15.452	15.3053	16.5376
Q99459	CDC5L	1.96439	0.0436787	13.0975	12.6971	12.4922	12.6082	11.842	13.4785	11.3518	13.4996	10.803	12.764	13.1792	11.4392	13.5845	15.2645	12.1868	13.0494	15.1057	15.2977	14.0659	13.4169	12.855	13.4713	12.2937
Q9Y285	SYFA	1.95059	0.0256236	13.8222	15.0394	15.3913	15.4606	14.3302	15.0656	12.1664	14.7341	11.4971	14.4304	15.2618	14.6379	15.7057	15.277	14.9664	14.7935	15.5431	15.7056	15.1201	14.7443	15.3079	15.2821	15.9734
Q9BSQ5	CCM2	1.95055	0.0457931	11.0199	12.4899	12.5843	12.4748	12.5157	12.4374	12.7938	11.4983	11.6978	11.7284	12.7568	10.9226	13.8144	11.9167	15.0304	13.2495	12.7187	14.9504	13.9001	12.3604	11.7797	12.1237	14.9788
P35268	RL22	1.94654	0.0448023	15.4258	13.9236	14.4489	13.5537	14.3742	13.8326	13.1493	13.8496	15.3799	15.6298	15.8708	16.7333	16.8854	13.3788	13.7645	16.5785	14.2329	14.734	15.2608	16.4723	15.8483	15.5221	16.0526
O43633	CHM2A	1.94131	0.0399429	13.9571	15.308	12.8346	13.3588	11.0323	11.4475	12.7168	12.0596	14.599	13.6117	14.9379	14.4014	14.2064	13.9306	14.9925	14.2934	13.619	13.9119	13.2657	13.8785	15.2924	14.4484	14.3678
O43149	ZZEF1	1.93612	0.0200798	14.9076	11.9732	12.5629	13.2444	13.8976	12.4519	13.0699	11.8152	13.672	13.5961	11.8205	13.7383	14.6345	13.0167	14.8651	12.0817	13.694	14.7005	13.5503	13.9413	14.2504	14.003	14.9742
Q02750	MP2K1	1.93608	0.0253495	14.1728	15.2947	15.4207	14.7937	14.9618	15.1552	12.1107	15.0696	15.1889	14.7148	15.2	14.4895	15.0853	17.2782	14.0476	15.155	16.6855	15.9551	15.8461	15.2093	16.6352	15.4351	16.4335
Q14289	FAK2	1.93428	0.00776712	12.6973	15.0717	14.6747	14.05	14.5957	14.6999	13.2925	14.4215	13.4773	12.8966	14.7656	14.5214	15.9595	15.2664	15.1025	15.1113	15.4548	16.0425	14.8534	14.0339	13.6811	14.5457	15.5502
Q08211	DHX9	1.92299	0.0357372	14.3547	16.6188	16.5354	16.6102	16.1798	16.6594	12.3729	16.2893	15.628	14.6693	16.903	16.2078	16.9617	16.7977	15.8151	16.6659	16.8833	17.4873	16.8323	16.6432	16.2002	16.5504	16.807
P08559	ODPA	1.91918	0.0211295	14.4912	15.2304	15.2758	15.177	15.1886	15.1017	11.5552	14.9682	14.0618	13.8959	15.2348	14.8658	14.7191	16.6486	15.9711	15.9294	15.9816	15.6151	15.7866	15.9812	14.5093	15.1306	14.8897
Q13617	CUL2	1.9142	0.0368375	13.048	13.4348	14.2801	13.7974	13.0529	12.6396	11.9206	13.9105	13.7181	12.9997	14.8375	13.2601	15.7733	12.0091	15.8759	15.4929	14.6394	15.0143	14.2234	14.4558	12.9856	14.2698	14.3021
Q02218	ODO1	1.91029	0.0400405	14.2667	16.6067	16.211	15.6503	15.8606	15.6972	11.6645	15.5826	15.0185	14.9522	16.0929	14.8558	15.6901	16.9237	16.0916	15.8112	16.6124	16.805	16.4116	15.984	16.1235	16.0375	16.6989
P52306	GDS1	1.90945	0.0184599	14.1545	14.7674	14.2274	14.3063	14.4696	14.2068	12.8415	14.7014	13.8684	14.2536	15.8476	14.1478	16.1615	15.0615	15.8928	15.6331	16.1095	16.4172	14.2902	14.2143	14.3275	14.1811	16.7371
Q6NYC8	PPR18	1.90891	0.0459918	13.2702	13.9612	14.3917	12.6895	13.9185	13.349	12.2763	12.3559	13.5281	12.8091	12.8309	13.1763	14.3962	15.5998	11.4836	12.8411	16.0289	15.3157	13.614	13.6192	15.0282	13.9512	14.7354
Q96TA1	NIBA2	1.90787	0.0321677	11.5019	12.9549	13.5916	14.056	13.6425	13.4883	12.6157	12.4998	11.128	12.5011	14.6566	13.1068	14.5314	14.6678	13.4876	13.9938	12.29	15.6771	14.4137	13.895	13.9173	13.8108	12.9957
P27986	P85A	1.90308	0.00344279	13.9135	14.8835	14.8884	14.4849	14.6458	14.7341	12.452	14.9469	14.3516	13.3132	14.5134	14.5581	15.2992	15.6931	15.4695	14.2729	16.1875	15.0713	15.2602	14.9143	14.7009	15.1455	15.9787
P56556	NDUA6	1.89584	0.0362761	13.2526	15.8447	13.6154	14.106	14.6275	14.3296	12.842	13.1873	12.9402	12.8186	14.4708	12.7111	13.5162	16.0342	15.0563	13.9599	15.4243	14.5582	15.3396	14.9834	14.0314	15.2126	16.1031
Q9UPT5	EXOC7	1.89378	0.00739248	11.2763	12.5242	12.3339	12.1033	12.9725	12.149	12.7823	12.2006	11.9625	12.2244	12.2492	12.5947	13.0611	13.8086	12.8752	12.5727	15.1189	12.6424	12.4983	13.3516	11.8844	13.0082	14.6699
Q7Z392	TPC11	1.88897	0.00890656	11.8656	12.3027	12.0165	12.1656	11.966	12.0835	12.1538	11.7278	10.9643	11.0617	11.9621	11.4413	12.9595	13.3266	14.4412	13.1105	13.5136	13.4098	12.4946	12.0873	11.1057	11.929	13.3045
Q14254	FLOT2	1.88056	0.0158358	15.0072	16.4895	16.0111	15.9646	15.6601	16.0795	12.6645	15.8105	15.1141	15.5783	15.8664	15.1539	16.3318	17.1181	16.8296	16.6372	17.0032	16.2354	16.1893	15.8006	16.1335	15.9886	17.2353
P54920	SNAA	1.87698	0.0494072	15.9365	16.8357	16.2992	16.4429	16.3569	16.4564	11.8731	16.6763	16.8098	16.6337	16.8411	16.3778	17.3194	17.1124	17.6731	16.9273	17.4929	17.0081	16.8318	16.491	16.7656	16.4307	17.7377
Q9BV40	VAMP8	1.84081	0.020585	15.3244	16.3499	16.1933	16.0773	15.3271	15.1577	13.2156	16.516	15.5067	14.534	15.9844	15.6956	16.4205	17.2117	14.8919	16.0442	16.8292	17.0258	16.2929	16.1666	16.428	15.7384	17.4771
Q15008	PSMD6	1.83414	0.0429161	15.1963	15.6573	16.0125	16.0927	15.6518	16.3076	11.9347	16.3155	15.4699	15.4871	16.284	15.569	16.489	17.2768	16.0823	16.4416	17.0768	16.7667	15.8986	15.7461	15.7942	15.8645	17.3969
P10155	RO60	1.82728	0.0386981	15.0008	16.1409	15.7116	15.661	16.261	15.7627	12.3183	15.5882	14.949	14.4038	15.7671	14.4901	15.4855	16.6297	16.4111	16.0164	16.5301	17.2499	15.7342	16.0035	15.6619	15.8386	17.1831
Q9BSH4	TACO1	1.82548	0.0330286	13.686	14.7646	14.3914	14.4771	14.1671	12.9192	12.4664	14.3582	13.4059	11.7277	14.6136	13.8603	14.3801	15.2301	15.1104	14.5742	15.1492	15.047	15.3014	14.8301	12.3161	14.4124	14.9105
Q07812	BAX	1.82343	0.0194478	15.7101	16.0182	16.3697	16.4896	16.2002	16.4599	12.7633	15.3122	15.6229	15.989	16.8726	16.277	17.1637	17.2123	16.7615	16.985	16.3456	17.4133	16.4463	16.097	16.37	16.4676	16.4689
P51659	DHB4	1.81083	0.016547	16.1428	16.4321	16.4753	16.5476	16.5255	16.4831	14.4667	17.035	16.7406	16.1515	16.8742	16.5282	15.833	18.5448	17.9438	17.464	18.1129	17.3043	16.5603	16.8119	16.2002	16.9214	18.2814
O75436	VP26A	1.80698	0.0256525	13.0813	15.3306	15.2129	15.3537	15.6033	14.9858	12.8145	13.6014	12.6619	13.2224	14.284	14.5193	15.363	15.2689	14.6083	14.7623	15.5777	15.3781	15.4356	15.4481	14.2377	15.1937	14.7978
O95479	G6PE	1.80584	0.034951	11.6965	12.4024	11.8155	13.0178	11.7879	11.9903	12.4967	12.7799	10.7111	11.5574	12.8682	13.9636	12.5603	14.8386	12.8423	12.6584	12.0376	15.0372	12.3444	12.0788	12.7441	11.9319	12.4209
Q99613	EIF3C	1.8016	0.0458321	15.5781	15.8848	16.2374	16.0682	15.8392	16.1188	11.8048	16.0085	15.422	15.4303	16.8417	16.1722	16.8581	17.2102	15.6899	16.7847	16.8061	16.4846	16.4991	16.0323	16.289	16.088	16.0777
Q96F07	CYFP2	1.80127	0.0190213	12.5035	14.2467	14.1061	13.725	13.9117	13.6846	12.9049	14.2941	11.8987	12.0274	14.5361	13.144	13.8527	14.7722	13.8495	13.862	15.3131	15.3346	14.3989	13.8409	14.2303	14.3275	14.5412
Q9BZF1	OSBL8	1.79915	0.0271788	12.6204	10.8353	14.6214	14.6671	13.4188	14.3369	13.0979	13.697	13.057	13.2832	13.6631	13.3733	13.7194	14.6081	14.7077	14.7385	14.056	15.3093	14.7446	13.7757	13.553	14.2772	13.9938
O95202	LETM1	1.79575	0.0133223	14.5047	15.4953	15.6212	15.0044	15.3105	15.0185	12.4532	15.1146	14.7814	14.2902	15.5312	14.419	14.8636	16.5571	15.6212	15.6236	16.0477	16.2426	15.5453	15.9269	15.6053	15.5243	16.1132
O75131	CPNE3	1.79237	0.0125852	15.7801	15.7594	15.61	15.9394	15.6296	15.7213	12.8088	15.7407	14.8903	15.1633	16.1125	15.4816	15.6676	17.2638	16.5448	16.2449	16.2396	16.6086	16.0068	15.6494	16.2504	15.8585	16.8198
Q13620	CUL4B	1.78881	0.0276943	11.7483	13.6616	13.5302	13.5025	13.4486	13.5068	11.8675	13.6678	12.7563	11.8925	11.9686	12.753	11.9501	14.494	13.8805	14.219	13.934	14.7492	14.0552	13.5602	12.6916	13.4888	14.7111
Q9Y2Z0	SGT1	1.78844	0.00858519	16.0295	13.9141	14.8162	15.1484	15.0228	15.536	13.0694	14.9984	14.9337	15.701	15.2139	15.895	16.2342	15.3771	14.5899	15.7865	16.4335	16.1121	15.0608	15.6885	16.312	15.766	16.1361
Q53GQ0	DHB12	1.78773	0.0487955	15.646	15.911	15.1404	15.5625	15.5681	15.155	11.9419	15.7933	15.3731	15.6228	16.0131	15.4461	14.9037	16.9599	17.1501	16.3162	17.1754	15.7145	15.8543	15.8711	15.7235	15.179	16.7387
Q9HAB8	PPCS	1.78525	0.036919	15.3714	15.4676	15.2879	15.3061	15.3765	15.2259	11.9908	15.3011	15.5494	14.5327	15.804	14.9282	16.238	16.9264	16.5159	16.2683	16.8992	15.565	15.1867	15.7765	14.643	15.6387	15.6805
Q92947	GCDH	1.78457	0.0314123	14.223	13.1651	13.6579	14.3138	15.1899	14.3258	12.1055	12.7817	14.188	14.1	13.6839	14.2276	13.8695	16.4259	14.489	13.8158	15.5337	14.622	14.0835	15.0884	13.1667	15.1047	15.1288
Q15121	PEA15	1.78275	0.0338602	15.693	16.6023	16.2187	16.2441	16.3805	16.1897	13.3332	16.0199	14.9069	14.5606	16.635	15.0568	17.2451	15.4308	17.0461	16.8548	17.093	17.1143	16.5518	16.3404	16.426	16.0876	17.2538
Q9NX63	MIC19	1.77758	0.0389144	14.1542	15.9373	13.736	15.0101	15.5769	14.7565	12.7872	12.7136	13.8252	15.7387	14.7116	14.5629	15.7468	14.8313	14.9512	15.9359	13.9809	14.9274	15.7488	15.3052	16.1049	15.2492	16.0114
O75348	VATG1	1.7719	0.0276032	16.0598	15.0498	15.9354	15.9269	15.0877	15.1946	12.3539	15.8505	15.2836	16.0631	15.5535	15.9068	15.6766	16.7947	16.2232	15.3606	16.7252	17.0861	16.2163	15.378	16.2326	15.5749	16.3927
Q9H773	DCTP1	1.76606	0.0412468	12.4828	14.5444	13.2015	14.4164	13.5321	12.2108	12.0462	11.8553	12.7511	12.4989	12.7416	13.1308	13.8633	13.4252	13.5892	13.726	14.3131	13.8456	13.6968	15.7342	11.8183	14.4013	13.5184
Q13107	UBP4	1.76475	0.0341193	12.0971	14.8392	12.3835	12.2997	11.7393	11.7489	12.657	11.7947	13.0332	13.8513	13.6185	13.037	14.467	11.8866	13.4017	13.5614	13.3611	13.9452	14.1282	14.4099	13.3122	14.0202	13.0985
P53597	SUCA	1.75819	0.0428095	15.9466	15.1041	16.1907	15.6703	16.1856	15.5775	12.0797	15.4344	15.5705	16.1048	16.6138	16.2637	16.457	16.5891	16.7903	16.3294	15.9504	16.4528	16.8966	16.5686	16.0752	16.3184	15.0535
Q9P1F3	ABRAL	1.75524	0.00735258	19.2359	20.3883	19.8769	19.8298	19.8438	19.7411	19.3243	18.9951	19.8445	18.9582	20.8936	19.3216	20.7625	20.2348	21.5509	20.7017	21.4326	20.8346	19.853	20.0434	19.959	20.2073	21.4914
P05166	PCCB	1.75186	0.0441682	13.3965	12.7599	13.8174	11.6717	12.605	12.3351	12.3457	13.4366	13.6284	13.2685	11.8185	13.831	11.4372	13.7064	14.2561	12.3719	13.7894	14.9693	13.7807	14.2581	12.674	13.56	14.9817
P25685	DNJB1	1.74802	0.0365056	12.1367	13.4006	14.4872	14.2811	13.3207	13.4147	12.6295	12.4888	12.8073	13.0884	13.1318	13.2628	15.0772	12.3209	12.4897	14.5567	15.5482	14.8571	14.2552	13.8046	14.3134	13.9853	13.5831
O43143	DHX15	1.74801	0.0430467	13.2767	15.6024	14.8839	15.2743	15.1861	14.6107	12.3595	14.273	13.3927	13.126	15.5424	14.4574	15.2273	15.0531	14.7925	15.3454	15.3823	16.397	15.7823	15.1999	13.8414	15.1529	14.8857
Q5JSP0	FGD3	1.74473	0.0103789	13.7333	14.9271	13.6839	14.2382	14.5536	13.3394	15.094	12.9742	12.9916	13.3566	14.4108	14.2639	14.8174	15.6237	14.9949	14.8447	14.7606	14.8904	14.3127	14.4132	14.1405	13.821	15.9922
Q08257	QOR	1.74396	0.0457657	15.7371	17.0549	16.3355	15.1706	17.1874	14.9088	12.8335	15.7249	14.9252	15.5361	16.2846	15.6367	16.2374	16.3776	16.1149	16.3692	17.1551	17.1116	16.8658	15.7331	16.6362	15.9862	16.7122
Q96IJ6	GMPPA	1.74178	0.0228591	13.4363	12.093	14.218	13.3387	13.5215	14.0497	12.9368	14.2983	13.461	13.313	14.9159	13.2625	13.945	15.8565	14.599	14.3471	14.9003	14.9454	13.5441	13.5352	14.686	13.7925	15.3738
Q9Y2B0	CNPY2	1.73848	0.0295447	14.2858	15.7882	14.0015	14.5918	14.6533	13.8514	13.1403	13.8128	15.0155	16.7412	14.478	15.2232	15.0996	16.0138	16.1845	15.2564	15.9333	15.3215	14.9616	15.4064	15.2782	13.9097	15.9237
O15372	EIF3H	1.73496	0.0217165	14.839	14.8551	15.31	15.2943	15.554	14.7832	13.3099	14.6981	14.09	14.6951	15.8301	15.3447	16.7542	15.8488	14.0684	15.8582	16.2262	16.9809	15.5798	15.4277	14.5097	15.2608	15.7798
Q4G0F5	VP26B	1.72526	0.0230245	14.5097	15.4578	14.6769	14.7513	15.2775	14.3971	12.7039	14.4348	14.3492	14.5214	15.2251	14.8304	15.767	15.5359	16.3596	15.5214	15.9934	15.6499	14.7259	15.1761	13.5152	14.8826	16.3622
Q9P2R7	SUCB1	1.72167	0.0441012	13.2449	12.7499	14.1693	13.6263	13.9064	13.6767	13.0976	14.0774	13.477	14.3726	15.0559	13.7655	14.0045	15.7766	15.6481	14.5933	15.2761	15.6176	14.0712	13.7535	12.8195	13.4681	15.8342
O75190	DNJB6	1.72083	0.0441591	12.1906	12.1575	11.5411	11.7679	11.2889	12.6511	11.4377	12.8622	12.088	11.6646	12.4072	11.7817	12.9415	12.9853	12.6	12.3934	12.8094	14.3916	12.719	10.9915	12.051	12.5844	15.2104
O15371	EIF3D	1.71857	0.0477804	14.1316	15.1097	16.2913	16.5238	16.1867	16.1364	12.3758	15.0782	15.1909	14.9304	16.1115	15.8966	16.6524	16.1344	16.3144	15.5184	15.7851	15.9734	16.6828	16.5021	15.5939	16.1041	15.562
P12268	IMDH2	1.71775	0.0312558	14.6409	15.6728	15.2649	15.2649	15.1515	15.0991	12.1269	15.127	14.7133	13.5998	14.765	14.9742	15.4796	16.6694	14.5884	15.3037	16.1859	15.8798	15.5971	14.9792	15.3337	15.6038	14.8725
Q8NBS9	TXND5	1.71415	0.0384937	15.7899	16.188	15.7765	16.1798	15.7456	15.791	12.8163	16.6514	15.7161	15.281	16.3065	15.7374	16.3074	17.2711	17.1205	15.8893	17.2528	16.5166	16.1937	15.5756	15.7842	16.2497	17.332
O75955	FLOT1	1.69218	0.041783	16.0964	16.0554	16.103	15.8569	15.6943	15.9712	12.1998	15.4555	15.3795	15.4978	16.1688	15.6133	16.5699	16.2168	16.3904	16.7498	16.6204	16.2425	16.0021	16.0511	15.6058	16.0477	16.9732
P26196	DDX6	1.68941	0.0456363	14.8287	16.3022	16.129	16.256	16.1042	16.1842	12.9213	16.0464	14.9675	14.5762	15.9844	15.5937	15.5137	17.1376	15.4663	15.9291	17.195	16.9791	16.3149	16.2279	15.8949	16.1838	16.4243
P36776	LONM	1.68586	0.030883	14.4331	14.492	13.6734	13.7965	13.6593	13.7067	13.7192	12.2293	13.874	13.1988	15.0166	14.9058	14.5319	15.5262	14.3372	15.2242	13.0318	15.4436	15.0088	15.0652	13.5524	13.3784	14.6357
P55160	NCKPL	1.68548	0.048671	15.4457	13.9885	15.3848	15.1527	15.5451	15.5143	12.7483	14.518	15.0857	14.4001	16.7268	16.0037	15.513	15.8328	16.7221	15.5762	16.2768	16.3849	15.083	15.7813	14.1044	15.4294	15.7957
O60763	USO1	1.67283	0.0398896	15.4079	16.2554	16.1531	15.9884	15.9355	15.9537	13.1314	16.7181	14.8836	15.1155	16.4737	15.3318	16.6503	16.481	15.7474	16.3617	16.6718	17.0168	16.2626	16.1334	16.185	16.0889	17.631
Q14204	DYHC1	1.65461	0.0441133	15.4188	16.6104	16.5523	16.4108	16.4502	16.4628	13.1863	15.7734	14.9799	15.5276	17.1662	16.3189	16.778	16.2426	15.6697	16.7664	17.1012	17.2333	16.6731	16.5433	16.8287	16.48	16.4886
Q13619	CUL4A	1.6467	0.0241446	12.0222	12.3696	12.1094	12.4188	11.9695	11.9204	12.3433	11.8053	10.8932	12.6523	13.1536	11.5308	12.2353	12.8919	12.9922	13.3991	12.6398	13.058	13.91	12.4856	12.5786	12.142	14.58
Q8TAQ2	SMRC2	1.64045	0.0456079	13.9732	15.1762	15.3201	15.1588	14.5857	14.7611	13.1395	14.9366	13.5963	12.9766	14.5734	14.7445	15.6782	16.3496	13.6687	15.2669	15.4262	16.0511	15.6226	14.777	14.6707	14.7061	14.1865
P04899	GNAI2	1.63562	0.00202251	16.9947	17.8308	17.4699	17.6271	17.8057	17.4367	17.0786	17.4251	17.0016	17.029	17.9826	17.2162	17.9007	18.6335	18.6931	18.544	18.6097	18.2924	17.9697	17.7377	17.4486	17.5799	19.0002
Q16698	DECR	1.62874	0.018215	16.2125	17.1212	16.9012	16.7187	16.8656	16.741	14.3851	16.6061	16.6095	16.2278	16.7471	16.5385	16.6809	18.1618	17.0655	16.6814	18.021	17.0069	17.3042	17.1692	16.6601	16.819	17.9393
Q92888	ARHG1	1.62868	0.0477749	15.5086	16.6962	16.0803	15.9461	16.2725	16.0821	13.1377	15.8557	15.402	15.3418	16.8484	16.1831	16.5474	17.077	15.6335	16.8371	16.5445	17.4289	16.5907	16.681	16.3958	16.1017	15.338
O75208	COQ9	1.61661	0.0264022	12.4569	14.0208	14.3549	14.3153	14.0496	14.021	12.4296	14.0198	12.7357	12.5077	13.6402	13.2037	13.9853	14.7794	13.6079	14.0904	13.3136	15.0029	14.8528	14.5013	14.3371	14.5327	14.1648
O60506	HNRPQ	1.59649	0.0401717	15.3898	16.461	16.7227	16.557	16.5408	16.4971	13.3461	16.1621	15.946	16.099	16.8657	16.5762	17.1952	16.1607	16.2078	16.892	16.8676	16.3933	16.9324	16.9547	16.5718	16.5118	17.4764
Q9Y6M9	NDUB9	1.58613	0.037436	14.1954	14.9632	14.4314	14.8055	15.3196	14.7889	13.0249	14.4562	14.073	15.5649	15.6426	15.1459	14.1843	16.2542	15.6124	15.1437	16.029	15.8429	15.1092	14.2214	15.1988	15.0167	16.1537
Q9UJZ1	STML2	1.58175	0.0484507	15.152	15.3478	15.3749	15.3598	15.4543	15.3669	13.3576	15.1855	15.4513	15.4833	15.4783	15.3295	14.1287	16.8323	15.6879	15.7786	16.8966	15.3258	15.536	16.0011	15.6011	15.6188	17.3966
P04632	CPNS1	1.56246	0.0157435	18.5663	17.7627	18.016	18.1646	18.0646	17.9887	16.5496	17.9871	18.9463	18.3161	18.709	18.3836	18.1324	19.2592	19.0572	18.7165	19.7446	19.1773	18.4391	18.2858	18.0587	18.3249	19.3147
Q16891	MIC60	1.54687	0.0378146	14.2915	16.7488	14.7303	15.5823	16.3519	15.2506	13.9042	15.5081	14.1065	15.8945	15.487	15.2054	15.7634	15.9823	15.9108	15.7252	16.2873	16.3144	16.1598	15.6681	15.4923	15.8693	16.2891
P13010	XRCC5	1.54225	0.0237476	15.9945	17.2326	17.5529	17.4483	17.3931	17.1997	16.253	16.8322	15.9956	16.5819	17.7897	16.8229	18.2694	17.7623	16.5215	17.5856	18.2627	18.381	17.9376	17.3603	17.3398	17.3551	17.1094
P20073	ANXA7	1.53918	0.0188404	17.597	16.4218	16.9596	16.5973	16.4404	16.6461	16.2836	15.3999	16.6639	17.4344	17.1097	17.6614	15.847	17.8974	17.7513	17.7625	17.3026	17.3468	16.9331	16.9356	17.5172	17.0165	17.7349
Q99698	LYST	1.52672	0.030903	11.3902	11.0596	12.8931	11.9389	12.0788	11.9122	12.8383	11.7331	12.2484	12.3553	11.6965	13.2351	12.4511	12.472	11.3183	12.057	12.5768	12.5713	12.4996	12.9055	12.8341	12.3307	14.2312
Q9Y262	EIF3L	1.51836	0.0453586	15.3986	16.0907	15.8839	16.0679	16.3689	16.0272	13.1097	15.236	15.6198	15.8227	16.3678	16.2678	16.9507	15.8318	16.6276	16.3755	15.7408	15.9064	16.1385	16.1624	16.3322	16.016	16.5093
Q9BQS8	FYCO1	1.50784	0.0209957	12.1756	12.3755	12.0345	11.9859	12.7087	12.3784	12.4029	12.0885	11.4515	11.638	12.2366	11.6342	13.1466	12.4679	12.893	12.299	13.9626	12.5808	11.9204	12.9639	12.6706	12.2702	13.911
P78344	IF4G2	1.50535	0.0473947	14.0873	14.0127	15.0264	15.1383	15.2602	14.9151	12.5805	14.5274	14.8658	14.8281	15.5833	14.3402	15.3893	15.4366	16.1219	15.6328	15.3393	15.6787	15.1106	14.915	14.6039	15.0801	14.8785
P29401	TKT	1.48647	0.0345231	18.2047	19.2358	19.0505	19.2657	19.2371	18.3086	16.923	18.792	18.1963	18.249	18.4437	18.526	18.5253	20.2887	18.4942	18.9017	19.614	19.405	19.2638	18.9522	19.0133	19.1765	19.1451
Q9H2M9	RBGPR	1.47982	0.0371125	15.1282	15.6295	15.3845	15.1312	15.5918	15.1849	13.365	15.6631	14.4396	14.6541	15.1979	14.3801	15.7738	15.3412	16.1922	15.2989	16.2705	15.7701	15.4049	15.2752	15.503	15.6143	16.364
P13489	RINI	1.46194	0.0493719	16.4257	16.5638	17.024	17.0362	16.7197	16.4628	15.0103	16.55	17.209	16.8694	17.7317	17.3374	18.5739	17.1683	17.2508	17.7084	16.3936	17.4142	17.4882	17.2451	16.4351	16.7664	17.0869
P52597	HNRPF	1.45528	0.0241663	17.2166	18.5046	18.1668	18.2348	18.1799	17.9504	18.3887	17.5381	17.5224	17.3602	18.5502	17.6998	19.6328	17.974	17.9759	19.0126	18.4282	19.3468	18.5465	18.323	18.3343	18.113	18.6858
P40939	ECHA	1.43138	0.00945714	17.2571	16.9394	16.8658	16.9778	16.6137	17.1067	16.1805	16.9022	17.2495	17.2715	17.2673	17.7504	17.0755	18.4037	16.8896	17.8248	18.0195	17.2573	17.3652	17.3455	16.787	17.09	17.9982
P27361	MK03	1.41995	0.023498	13.9914	13.7183	14.4704	14.4541	14.3233	14.4688	13.5703	14.4353	14.0976	13.6199	14.9054	13.812	14.9686	13.9236	14.5167	14.8641	13.8923	14.9096	15.0526	15.5289	15.0201	14.6385	15.1848
P09960	LKHA4	1.41644	0.0410251	17.2461	17.1899	18.0597	18.1063	18.2587	17.9595	16.1908	17.4119	17.08	17.3322	17.9696	17.9101	18.7289	17.5595	17.1754	17.9064	17.3684	18.3815	18.5693	18.5723	18.0521	17.9474	18.188
P05023	AT1A1	1.34405	0.0219109	16.6186	15.4124	16.1668	16.1913	15.9487	16.1671	14.7856	16.1811	16.0607	16.6733	16.1533	16.6488	16.1652	16.9938	16.5916	16.2474	16.7156	16.4031	16.0737	16.6035	16.3128	16.2426	16.5126
P54578	UBP14	1.33148	0.00831515	16.4332	16.2785	16.6568	16.9317	16.9845	16.6893	15.7234	16.5637	16.4741	16.3798	15.8198	16.3691	17.1551	16.6124	16.8714	16.831	16.4139	17.0049	16.9758	17.1002	17.2442	16.9127	16.8492
P14868	SYDC	1.29978	0.0272151	16.7469	17.1706	16.8795	17.0072	16.9356	16.932	16.9806	17.0687	16.2936	17.1388	17.3193	16.68	17.4079	18.0948	17.4248	17.2981	17.9354	17.6452	16.8991	17.244	16.5967	17.1235	17.6145
P43686	PRS6B	1.28786	0.0169817	16.3058	17.21	16.958	16.8032	16.8354	16.8572	16.2601	16.7219	16.1167	16.283	16.5944	16.6006	17.1472	17.0292	16.2836	16.7243	17.3258	17.4624	17.1614	17.0124	17.2457	17.0392	16.9252
P49411	EFTU	1.2848	0.0208603	16.8402	16.9607	17.1124	17.1069	17.1073	17.0992	17.4554	17.1882	16.646	17.0959	17.0633	17.3319	16.6985	18.5309	17.3459	17.0728	17.5982	17.3431	17.4063	17.3249	17.4519	17.1964	17.7744
P34932	HSP74	1.28168	0.0157435	17.3095	17.3972	17.402	17.4853	17.2067	17.4199	16.2202	17.2231	17.5823	17.1355	17.3987	17.4269	18.0887	17.5524	17.4148	17.2965	17.8735	17.6384	17.7811	17.6511	17.2574	17.3133	18.0353
P52565	GDIR1	1.22604	0.0107019	19.4204	19.6017	19.8824	19.7963	19.9567	19.8931	19.0185	19.6567	19.9014	19.6191	19.3327	19.5083	20.2139	19.9449	19.9873	19.7275	20.0413	20.1071	20.0543	20.182	19.7001	19.887	19.897
P68363	TBA1B	0.772611	0.0351439	21.5594	20.3995	20.1686	20.3006	20.5754	20.5476	20.518	20.5852	20.5997	20.8664	20.4867	20.6653	20.8679	20.3699	19.1965	20.2732	20.1795	19.8715	20.1854	20.4463	20.1441	20.0653	20.4767
P14618	KPYM	0.729609	0.0463618	20.5568	20.3425	20.5337	20.5858	20.5227	20.5275	21.735	20.5187	20.9218	20.7211	19.8245	20.8476	20.5585	19.5222	20.3823	19.7653	19.8976	18.914	20.3843	20.7198	20.2553	20.6309	20.0721
Q9H4B7	TBB1	0.71085	0.0106043	21.7965	20.3918	20.3203	20.4684	20.7819	20.8578	20.1891	20.3619	21.2603	21.2423	20.8345	20.6816	20.2561	19.8249	20.1733	20.6723	20.3553	19.8975	20.0247	20.8413	19.8887	20.3244	20.429
P60900	PSA6	0.710297	0.0377381	17.795	18.009	17.8783	17.7514	17.5334	17.8272	19.2805	17.6878	17.6747	17.4849	17.8939	17.7625	18.0982	16.3584	17.25	17.2849	16.5476	17.2701	18.0426	17.534	18.0842	17.591	16.9629
P09486	SPRC	0.701378	0.0404939	18.7219	19.4972	18.7421	18.7034	18.8985	18.7185	18.3378	19.3774	19.4536	18.2932	18.3061	18.0067	18.3124	17.7	19.0259	17.9129	18.8504	18.4069	17.2682	18.2662	18.3368	17.9336	19.7116
P11021	BIP	0.698474	0.0184128	20.84	20.3907	20.3997	20.3761	20.3316	20.438	19.6213	20.5855	20.9829	20.8302	19.4482	20.5297	19.3915	19.6829	19.7537	19.3602	19.5872	19.3301	20.1115	20.419	20.3972	20.5135	19.3407
O75083	WDR1	0.690434	0.0139139	20.2999	19.7836	19.9464	19.8996	20.2982	20.2268	20.0992	20.4815	20.2513	20.2483	19.4351	20.0624	20.0192	18.3676	20.1382	19.3238	18.8528	18.8345	19.6654	20.0506	19.4506	20.0763	19.8034
Q9UBW5	BIN2	0.687702	0.006601	18.8815	18.0823	18.3081	18.225	18.654	18.6298	18.968	18.8915	18.9067	18.8119	18.3494	18.1075	18.3773	17.6244	18.9222	17.9991	17.5172	17.6902	17.4685	18.8125	17.5567	18.4964	18.2643
P19971	TYPH	0.686235	0.0338844	17.4732	17.6846	17.4842	17.647	17.4712	17.5647	16.15	17.2769	17.5425	17.9138	17.2375	16.9683	17.3288	15.9318	17.1845	16.1777	16.0863	16.8093	17.4936	17.0382	17.8287	17.5052	15.9786
P61160	ARP2	0.65785	0.0142626	19.6473	18.6603	19.5687	19.4134	19.1664	19.5532	19.3845	19.2602	19.973	19.5049	18.7737	19.6642	19.0424	17.7854	18.8745	18.7783	17.8273	18.3602	19.4305	19.361	18.7544	19.2523	17.88
P98172	EFNB1	0.648135	0.0476058	11.817	13.5398	12.1149	11.8787	11.8183	12.267	11.9551	14.0347	12.0819	11.7465	12.2525	11.5572	11.7221	11.7415	11.3868	10.3587	13.103	11.8851	11.7516	11.4963	11.1922	12.5493	11.5739
Q13404	UB2V1	0.630594	0.0166215	18.0276	18.1108	17.3531	17.2237	17.4052	17.2569	19.2215	17.259	18.2986	18.2784	17.5318	18.0667	17.3621	16.1838	17.4878	17.7557	16.6978	17.3328	16.9135	17.5403	17.135	17.2363	16.0875
Q8ND76	CCNY	0.615947	0.0380032	13.9931	14.3257	12.7211	13.0749	12.6867	13.3464	11.8476	13.1167	13.9441	12.6451	14.6459	12.7122	12.5965	11.608	13.4548	12.8576	13.3122	13.4821	12.5335	12.1904	11.7685	13.0345	11.712
P06396	GELS	0.583777	0.00954377	21.314	20.6685	20.3391	20.5297	20.5891	20.9444	21.4634	21.0553	21.4901	21.2487	20.4521	20.7488	20.4136	18.2317	20.8724	19.8411	19.3275	19.4781	20.0407	20.5908	20.43	20.8062	20.9131
Q01518	CAP1	0.582877	0.00603379	22.133	22.3642	22.0773	22.1157	21.9955	22.3048	22.2718	22.152	22.4172	22.2353	20.9815	22.1505	21.921	20.3673	20.984	20.734	20.2626	20.7262	22.0855	21.9735	21.9969	21.9893	20.6079
P51148	RAB5C	0.578533	0.0150564	18.378	17.553	17.3643	16.9501	17.1373	17.5973	19.5877	17.7665	18.1414	17.9813	16.7419	17.8441	17.3654	16.6384	16.7216	16.7227	15.5017	17.0593	16.5335	17.695	17.3904	17.3781	16.6197
Q9C0C9	UBE2O	0.57485	0.022459	16.8776	16.1732	16.3211	16.1057	16.8776	16.8347	15.7384	16.8065	16.8517	16.4692	15.7307	15.7563	16.1168	14.6366	16.4827	15.2731	14.5194	13.7163	15.042	16.2957	16.705	16.6374	16.4554
P08567	PLEK	0.569298	0.0135179	20.3554	20.2967	19.9805	19.9386	20.2412	20.4136	17.8851	20.6374	20.5056	20.6195	19.1603	19.8046	18.7118	18.871	19.4033	18.4512	19.112	17.9296	19.2314	19.8846	19.6388	20.0254	19.2205
P07737	PROF1	0.555985	0.0198843	22.8764	21.356	21.7747	21.3689	21.4006	21.5048	22.3582	21.7391	22.9608	22.9687	21.0255	22.7089	21.8353	20.4266	21.0312	21.419	20.5846	19.963	21.4879	21.917	20.6473	21.4163	19.6735
P06733	ENOA	0.548371	0.0191311	21.183	20.8438	21.2095	21.1127	20.9066	20.9963	21.4428	20.4912	21.4465	21.3307	19.674	21.2879	19.9694	19.1433	19.6781	19.538	19.2414	19.3476	21.1485	21.0752	21.142	21.2272	18.4043
P08514	ITA2B	0.542011	0.0152806	21.5625	19.7437	20.0303	20.0543	19.9484	20.4546	21.6966	20.6676	21.5476	21.4297	20.3749	21.199	20.3667	18.7528	20.7602	20.2879	18.9159	18.9426	19.5982	20.2844	18.539	20.0695	19.8734
O14773	TPP1	0.537627	0.0417725	17.7352	17.5334	17.2346	17.209	16.9534	17.4518	17.4191	17.4047	18.0747	17.4162	15.5835	17.7084	15.8819	15.1143	15.8699	15.1752	15.2048	15.5383	17.501	17.9991	18.0402	17.3725	15.1404
Q15365	PCBP1	0.53614	0.0429912	19.1978	18.5846	19.221	19.2074	19.29	19.3149	21.3003	18.7231	19.2382	19.3438	18.1495	19.5068	18.9954	16.4076	17.6873	18.7823	16.9296	17.6913	19.2651	19.3698	19.3512	19.2667	16.7594
P04406	G3P	0.526417	0.0125597	21.9605	21.9636	21.7126	21.7312	21.9206	21.8377	23.4596	21.977	22.0253	22.2855	20.7307	22.1175	21.1198	20.181	20.8173	19.2949	19.8983	20.1642	21.7304	21.8935	21.873	21.8603	21.5095
Q9C0E8	LNP	0.526045	0.0384671	15.8425	13.055	12.8658	12.851	12.3069	13.1479	12.936	13.8069	12.4943	13.5974	12.8832	10.1381	11.9743	12.7299	12.287	12.4564	14.0047	11.954	12.6918	11.7522	12.299	11.5849	14.0469
P04217	A1BG	0.523395	0.0332338	12.4708	14.4273	13.9581	13.6592	14.4471	13.9922	13.3409	12.4565	13.5681	13.17	11.9398	12.55	12.9375	11.6608	12.4017	11.277	10.9182	11.6981	12.5338	13.776	12.3536	12.5267	14.991
P02775	CXCL7	0.520375	0.0033847	22.8262	22.6544	21.9393	22.117	22.128	22.0773	21.5963	22.0154	22.7945	22.3787	20.9561	22.1535	21.6362	20.7729	21.8625	20.6402	21.0066	19.1876	21.2245	21.876	20.9784	21.3422	21.6289
Q8N386	LRC25	0.518608	0.0217831	11.9519	12.9616	14.1914	14.5143	13.5499	13.3018	12.3119	12.9563	12.5459	11.6101	12.2965	12.6657	10.4641	11.408	11.4465	10.7577	12.0439	12.7377	13.3025	12.9179	11.6825	12.9107	11.4136
Q13131	AAPK1	0.517781	0.012536	14.5707	15.7574	13.9911	13.8101	14.7351	14.9526	13.042	15.3376	14.9074	14.6322	14.5641	14.7268	12.6849	12.7156	13.2379	14.9269	12.4796	12.4916	14.7857	13.9664	13.5761	13.8905	13.9959
P09211	GSTP1	0.513894	0.00828591	21.0723	20.0039	20.0405	19.9101	19.863	20.0265	20.6084	19.7544	21.5228	20.9618	19.4642	20.6644	20.1542	18.0109	18.5859	19.3555	18.4331	18.6509	19.4766	20.6184	19.7416	19.845	18.4592
P24844	MYL9	0.510127	0.00237657	19.2683	18.7769	17.9102	17.9012	18.4462	18.4818	18.3191	18.6879	19.1655	18.8118	19.1451	17.8263	16.0675	17.2235	19.6578	17.8633	17.9197	17.353	17.6878	17.1787	17.9748	17.6414	17.4958
Q12979	ABR	0.506907	0.0278183	12.9599	14.9245	14.573	13.8154	13.7167	14.5518	13.5181	15.0101	13.2353	12.9647	12.6574	13.2373	13.4506	10.9991	10.9783	12.6701	11.5575	13.3099	14.0091	13.383	13.6081	14.2795	12.4933
O00194	RB27B	0.505548	0.0301266	18.8947	17.9768	17.8797	18.1436	17.8283	18.4216	16.2708	18.3672	19.3638	18.8815	16.6936	18.6357	17.2725	15.2389	18.2116	17.0024	15.4133	16.5955	17.1502	18.0787	16.257	18.2027	16.9195
P13224	GP1BB	0.50403	0.0236745	19.5637	16.8604	18.6298	18.6398	18.3143	18.8573	16.7329	19.5773	19.6645	19.5567	18.0147	19.2888	17.8194	16.4301	17.6648	18.2345	16.9631	17.3912	17.2207	18.2833	17.0763	18.5527	16.2084
Q16881	TRXR1	0.502765	0.021188	15.3651	16.5047	16.0437	15.9023	15.8081	15.9918	18.5594	16.1562	15.6218	16.6043	14.3294	15.6587	13.8435	14.7545	15.0575	14.8122	13.679	15.1931	15.8755	16.3743	15.8517	15.8944	14.0682
Q9UJC5	SH3L2	0.495432	0.00947807	17.9578	17.2141	17.2213	16.9512	17.0633	17.4422	18.9691	17.6313	18.1115	17.4583	16.9711	16.9231	16.8553	14.3225	17.359	16.8879	14.772	16.5298	16.3052	17.1816	16.3071	17.1613	17.772
P15927	RFA2	0.493917	0.0424014	15.4233	16.3164	16.9777	16.7412	16.7169	16.9467	17.1877	14.7433	15.5859	15.7849	15.6334	16.0314	15.7995	13.6896	14.0116	15.714	12.4941	15.3227	16.8375	16.0218	15.6744	16.7191	13.7168
Q9H0E2	TOLIP	0.481497	0.0432683	17.1888	15.9211	15.9604	16.1487	16.0185	16.5843	12.5883	16.1065	17.5161	16.6662	15.7964	16.5424	14.4824	12.9869	15.3496	15.3294	13.9949	14.9303	15.3901	15.3992	13.4597	16.2192	15.8037
Q9UBB4	ATX10	0.478307	0.0454402	14.34	14.2616	15.0883	14.7768	14.8219	14.87	12.9074	14.3465	13.8658	13.48	14.7886	14.1499	15.0001	12.933	14.4736	11.959	10.2697	11.8534	14.2798	14.0312	11.4705	14.8352	13.8463
Q09470	KCNA1	0.4778	0.029893	13.4196	13.6819	13.8204	13.4982	13.2468	14.0408	14.6942	13.3059	13.8398	12.9681	11.6941	12.8078	10.3496	10.8903	13.8313	12.0109	10.6101	13.052	13.3046	14.0004	11.2631	13.8866	12.8904
P20718	GRAH	0.476055	0.0470706	12.5303	16.1511	13.139	12.0706	15.9208	13.3719	12.0109	13.3595	12.8529	12.6854	12.2873	12.6935	12.0773	11.069	12.1497	11.3109	12.1899	12.6855	13.4911	13.083	13.7664	11.8817	10.4392
Q13033	STRN3	0.470733	0.00863078	15.0504	14.1882	13.6005	13.5791	13.3252	12.7896	12.5186	14.2285	15.331	13.4094	12.5046	12.8189	12.3975	11.9375	13.7777	10.8105	12.2187	13.6421	13.2188	13.106	11.7547	12.3351	13.1473
P04440	DPB1	0.469488	0.0183421	13.5364	13.0911	14.0246	12.3943	12.6713	13.0087	12.4972	11.1362	13.3801	15.4965	12.1297	13.5463	11.0965	11.4979	10.7092	11.9497	10.7667	12.36	11.4255	12.8549	11.8417	13.1945	12.0663
O43920	NDUS5	0.466209	0.0290523	12.142	14.6165	13.6829	13.9688	13.9094	13.7943	13.0786	13.8317	12.5197	16.7009	12.7551	13.4201	12.729	12.7769	11.2444	12.1412	11.7351	12.5222	13.0526	11.6126	14.6157	13.9872	11.6787
O14569	C56D2	0.456514	0.0416812	13.4114	13.8048	14.3479	14.579	14.4087	13.586	11.5998	13.8864	13.1295	13.9974	12.2026	13.5428	10.6784	11.7694	11.6517	11.4109	9.90179	12.5168	14.682	13.6618	13.3443	14.2098	11.5496
Q9BQD3	KXDL1	0.455859	0.0134871	13.968	14.2242	14.3377	14.4813	14.7883	14.5555	12.874	13.9986	14.0846	14.0093	13.5134	13.6654	14.1924	12.2308	12.8089	11.2024	11.4444	11.7418	11.5613	14.6993	14.3329	14.4418	12.9891
Q12982	BNIP2	0.455711	0.0109119	13.9848	13.7537	13.9678	14.5142	13.4659	14.5368	11.4653	15.2186	14.0455	13.6672	12.2925	13.6937	12.0405	11.6174	12.0738	10.8293	12.5432	12.0534	13.0165	13.0637	13.7588	13.5768	12.7588
Q08722	CD47	0.451714	0.0474996	15.2452	15.4467	14.8245	14.9657	14.9549	14.6648	13.5506	15.0362	16.9286	16.6171	12.9649	14.7736	12.2953	12.8469	12.5413	13.4476	11.9996	12.9077	14.6382	16.4997	15.6359	15.067	13.8062
Q9BPX5	ARP5L	0.439965	0.0343092	15.5722	14.6472	16.1192	15.8008	16.029	15.5801	12.6826	16.2662	15.6278	16.7321	14.2254	13.8752	15.4435	13.6508	11.0058	14.8216	13.5447	13.9686	15.5981	13.7687	13.4915	15.889	15.3998
O14545	TRAD1	0.439547	0.0230898	11.6173	14.2691	14.054	12.3315	13.7873	13.1735	12.6634	13.807	12.9654	13.1796	13.0505	10.8723	13.0788	12.0563	9.26141	12.4897	10.7604	11.5593	13.9046	12.7446	10.5553	13.8106	12.7468
Q99704	DOK1	0.433376	0.0494402	14.9402	12.94	13.4164	13.5852	14.1624	13.7058	12.6344	14.5285	12.7719	15.3148	12.2986	15.3263	10.7224	12.6318	12.3465	12.4115	12.6778	11.6282	13.9628	13.4189	8.76517	13.6904	11.9043
O95870	ABHGA	0.428762	0.0216621	17.335	15.1255	14.593	15.0967	14.3666	15.1028	11.9481	16.0474	13.4293	16.0774	15.2042	14.1741	13.1672	12.2593	14.8523	15.4108	12.9896	13.334	13.3102	12.9508	14.0187	14.6064	13.5302
O43464	HTRA2	0.426282	0.0256277	13.0291	14.7323	14.5317	14.0658	14.1053	13.9252	12.469	14.6619	13.7279	13.2511	11.0523	10.1563	11.7892	11.8687	12.7682	11.7657	12.4194	12.0293	14.6265	14.1774	10.6866	13.8454	12.2529
P20645	MPRD	0.423992	0.0438551	16.5708	16.3027	14.9373	14.8112	14.6937	15.8586	19.5634	15.5329	16.5965	16.0192	16.2526	16.2333	15.6015	14.6943	15.9188	15.9141	14.8154	13.7864	15.0564	16.3786	12.629	15.4547	11.9052
P10599	THIO	0.412593	0.00395658	18.9344	19.5911	18.9008	18.5305	18.7881	18.6135	18.219	19.0544	19.491	18.3053	16.7719	18.372	17.1832	16.405	17.5808	16.9856	17.5797	16.0211	18.6421	17.7812	18.4307	18.4098	15.1368
P16671	CD36	0.412344	0.00214694	18.25	17.2988	17.5357	18.2914	17.4299	18.2263	18.932	18.7943	18.0334	17.8092	16.6328	16.4005	16.0244	15.0916	17.7916	16.6022	14.8592	16.2751	17.2251	17.4191	16.4286	18.0822	17.6277
O95989	NUDT3	0.402346	0.0406958	15.5415	15.2609	15.455	15.1822	14.9463	15.5444	12.3178	16.1305	16.5639	15.1963	13.0409	14.0611	13.4288	11.483	15.94	14.1199	13.4062	10.1673	14.5362	14.5974	14.3039	15.3744	13.016
Q8IVB4	SL9A9	0.400727	0.0102542	15.3301	14.0779	13.8829	15.0556	14.3676	15.3015	12.0037	15.8717	14.4721	15.9432	15.1163	13.3856	11.4864	15.5715	13.28	12.8564	14.5452	13.8794	13.8511	12.3622	12.585	14.1566	12.3063
Q6VY07	PACS1	0.389536	0.0067061	15.4789	16.189	14.7544	14.853	15.7627	15.7034	13.8966	16.1199	15.0281	15.1849	15.2632	13.2009	13.9297	12.0958	11.3403	14.4046	14.7946	12.6902	15.1029	15.5295	14.1804	15.6609	14.2762
P26885	FKBP2	0.383049	0.0388866	17.1965	14.9284	14.0417	14.6961	12.5825	14.4349	12.8041	15.5114	16.7532	17.1471	12.5333	16.7902	12.8775	13.0614	14.2952	12.8444	14.3958	12.8582	12.9706	12.2074	12.5244	13.3444	12.6313
Q5W0V3	F16B1	0.376275	0.0118902	15.5949	13.8932	14.771	14.955	15.2917	15.6895	12.5848	15.0636	14.4043	14.8837	13.9389	14.6566	11.7215	11.5343	12.3914	13.9896	11.802	11.2624	14.7703	14.7613	12.6649	14.9379	14.2996
Q9NRP0	OSTC	0.375291	0.0301849	13.4331	14.7292	16.1098	14.9207	13.1569	16.4417	13.122	17.45	13.8005	16.9945	15.1211	14.6426	12.2021	13.2196	15.2435	14.8152	13.0333	14.9592	14.5	10.7951	12.2926	13.3872	14.2476
Q15366	PCBP2	0.373935	0.0241813	18.2887	17.5236	17.5084	17.8918	17.4083	16.8511	18.4297	17.8167	18.2091	18.3209	16.3113	19.0017	18.1495	13.8292	14.3218	16.3551	14.2211	15.8849	17.8688	17.4205	16.6301	17.6558	13.8786
P61513	RL37A	0.373272	0.0374464	15.7018	13.3366	14.9625	14.6124	15.3568	14.9404	15.5491	13.1213	14.8272	15.2001	13.2512	15.0313	12.0273	12.2984	11.6502	11.7505	11.784	11.2276	14.672	15.8374	15.7006	15.3554	11.0882
Q05397	FAK1	0.370239	0.0150003	16.279	15.3567	14.812	14.7649	14.9127	15.4948	13.4079	15.6083	16.3305	15.8604	14.3844	14.6036	14.3697	12.3941	14.812	13.8993	10.0253	12.2779	13.3435	15.0651	13.7454	15.9518	14.7236
Q9BY43	CHM4A	0.366544	0.0228271	15.3092	15.1347	14.749	15.4773	15.3231	15.4739	12.1335	14.7492	14.894	14.7787	13.9825	14.8079	12.4837	14.4587	11.813	11.0537	11.0949	12.2248	15.1829	15.2886	13.3869	15.6602	11.9022
P53801	PTTG	0.362308	0.0213427	15.0009	15.1851	14.4738	14.6306	14.766	14.7072	12.3564	15.76	15.0787	14.9594	13.5237	12.2668	11.4428	14.8814	11.1058	13.3201	15.01	9.90322	14.1138	13.5708	12.0563	14.6858	15.094
O15173	PGRC2	0.361917	0.00470219	16.0934	16.2305	16.2506	16.2024	15.6847	16.2343	13.8258	16.7201	16.0902	15.4564	15.311	14.6653	13.5225	11.5724	14.8624	14.363	14.8448	15.0366	15.763	15.2082	14.1496	16.1198	12.2237
P0CG35	TB15B	0.351657	0.00994489	13.7799	15.1368	14.7924	14.8203	14.7963	14.9182	12.4292	15.9479	15.9959	13.7504	11.4714	13.2077	13.1221	12.5089	13.6064	10.7611	13.441	12.3526	13.0137	13.4371	11.8752	15.241	11.5276
O14618	CCS	0.340853	0.00642407	16.7225	14.424	15.4061	16.5238	16.3215	16.8688	15.2359	16.2943	16.5122	16.5909	14.9595	16.2265	15.4354	12.0838	13.54	13.6826	13.7074	12.7183	15.3649	16.557	15.0142	15.9568	12.9265
P49137	MAPK2	0.340642	0.0201331	15.2753	15.9757	14.818	14.6745	14.8346	14.5828	11.8894	15.5974	15.1438	13.6207	12.9648	11.0636	13.4628	11.5372	13.3693	10.2374	10.6972	12.4413	13.7902	14.9364	14.4039	14.9942	14.2884
Q9P289	STK26	0.312483	0.0114483	14.3565	14.3859	15.515	14.0787	14.3266	15.4078	12.9281	13.3358	15.4798	13.9845	15.9768	15.9087	12.2154	12.3914	9.73015	11.6761	11.8556	12.3875	15.4399	13.7393	11.1136	13.6608	14.0442
A6NFX1	MFS2B	0.270251	0.00550973	16.0146	14.4603	14.6886	14.0189	15.2341	15.3749	17.793	13.8361	15.41	14.1715	12.2745	14.5059	11.9919	12.0683	11.1092	12.7546	12.4285	11.3436	12.6982	15.1294	15.3223	14.5216	11.5951
Q07020	RL18	0.23141	0.038205	16.3709	17.0126	16.5686	17.0734	15.4755	17.175	14.0974	17.5289	15.3241	15.5392	10.9171	16.5665	11.1499	11.3829	10.5197	12.6002	13.181	11.6789	16.802	16.5329	16.6612	15.5743	10.8304
P46782	RS5	0.218519	0.0219488	17.1785	16.5988	17.1818	16.8839	16.946	17.061	19.5279	16.0916	16.6214	16.5825	16.7195	17.7545	15.6747	10.1431	12.2521	14.9521	10.4926	12.564	17.145	17.2092	17.5777	17.3767	14.9569
Q58FF8	H90B2	0.197421	0.00054114	15.7306	16.4506	15.1746	15.5963	15.705	15.4987	12.5782	16.2242	16.3098	14.9543	12.3494	13.5713	12.2582	12.5499	11.2238	11.469	11.7223	12.4794	12.0203	15.479	14.4418	14.3892	12.0228

## Sheet: Table S8
Canonical Pathways predicted to be altered in PBMC cells from BD patients (proteomic)
Canonical Pathways	-log(p-value)	Ratio	z-score	Molecules
EIF2 Signaling	6.99	0.0878	1.667	EIF3C,EIF3D,EIF3H,EIF3J,EIF3L,EIF4A3,EIF4G1,EIF4G2,HSPA5,MAP2K1,MAPK3,PIK3R1,RPL11,RPL18,RPL22,RPL30,RPL37A,RPS5
Spliceosomal Cycle	5.39	0.163	2.828	BCAS2,CDC5L,DHX15,EFTUD2,EIF4A3,MAGOH,SF3B1,SNRNP200
Protein Ubiquitination Pathway	4.83	0.0649		CUL2,DNAJB1,DNAJB6,DNAJC13,HSPA4,HSPA5,PSMA6,PSMC4,PSMD13,PSMD6,SUGT1,UBE2O,UBE2V1,UBR1,USO1,USP14,USP4
Mitochondrial Dysfunction	4.81	0.0807		COX17,COX5A,CYCS,HTRA2,MT-CO3,NDUFA6,NDUFB9,NDUFS5,OGDH,PDHA1,TXNRD2,UQCRC1,UQCRC2
Regulation of eIF4 and p70S6K Signaling	4.59	0.0769		EIF3C,EIF3D,EIF3H,EIF3J,EIF3L,EIF4A3,EIF4G1,EIF4G2,ITGA2B,MAP2K1,MAPK3,PIK3R1,RPS5
BAG2 Signaling Pathway	4.58	0.111	-0.447	ANXA2,HSPA4,HSPA5,MAPK3,MAPKAPK2,PSMA6,PSMC4,PSMD13,PSMD6
Actin Cytoskeleton Signaling	4.31	0.0647	0.302	ACTR2,ARHGEF1,ARPC5L,CYFIP2,FGD3,GSN,ITGA2B,MAP2K1,MAPK3,MYL9,MYO18A,NCKAP1L,PFN1,PIK3R1,PTK2
RAC Signaling	4.13	0.0803	1.265	ACTR2,ARPC5L,CYBB,CYFIP2,ITGA2B,MAP2K1,MAPK3,NCF2,PIK3R1,PTK2,PTK2B
mTOR Signaling	3.9	0.066	2	EIF3C,EIF3D,EIF3H,EIF3J,EIF3L,EIF4A3,EIF4B,EIF4G1,EIF4G2,MAPK3,PIK3R1,PRKAA1,RPS5
Thioredoxin Pathway	3.86	0.5		TXN,TXNRD1,TXNRD2
Apoptosis Signaling	3.86	0.09	-0.333	APAF1,BAX,CAPNS1,CYCS,HTRA2,MAP2K1,MAPK3,PARP1,PLCG2
Oxidative Phosphorylation	3.76	0.0874	2.333	COX17,COX5A,CYCS,MT-CO3,NDUFA6,NDUFB9,NDUFS5,UQCRC1,UQCRC2
NRF2-mediated Oxidative Stress Response	3.73	0.0634	0.816	DNAJB1,DNAJB6,DNAJC13,FKBP5,GSTP1,HACD3,MAP2K1,MAPK3,PIK3R1,SOD1,TXN,TXNRD1,USP14
Phagosome Maturation	3.32	0.0699		ATP6V1G1,CYBB,DYNC1H1,HLA-DRB5,M6PR,NAPA,NCF2,RAB5C,TUBA1B,TUBB1
Glutaryl-CoA Degradation	3.28	0.2	2	CA1,GCDH,HADHA,HSD17B4
TCA Cycle II (Eukaryotic)	3.28	0.2	2	IDH3B,OGDH,SUCLA2,SUCLG1
Integrin Signaling	3.27	0.06	-0.302	ACTR2,ARPC5L,CAPNS1,GSN,ITGA2B,MAP2K1,MAPK3,MYL9,PFN1,PIK3R1,PLCG2,PTK2
Sirtuin Signaling Pathway	3.07	0.0517	-0.302	BAX,H1-0,MAPK3,NDUFA6,NDUFB9,NDUFS5,PARP1,PDHA1,PRKAA1,SOD1,TIMM9,TUBA1B,UQCRC2,XRCC5
Huntington's Disease Signaling	3.01	0.0509	0	APAF1,BAX,CAPNS1,CYCS,DNAJB1,HSPA4,HSPA5,MAPK3,NAPA,PIK3R1,PSMA6,PSMC4,PSMD13,PSMD6
Tumoricidal Function of Hepatic Natural Killer Cells	2.97	0.167		APAF1,BAX,CYCS,M6PR
Apelin Adipocyte Signaling Pathway	2.89	0.0824	-0.378	CYBB,GNAI2,GSTP1,MAPK3,NCF2,PRKAA1,SOD1
Amyotrophic Lateral Sclerosis Signaling	2.82	0.0714	1.414	APAF1,BAX,CAPNS1,CCS,CYCS,PIK3R1,RAB5C,SOD1
Tryptophan Degradation III (Eukaryotic)	2.77	0.148	2	CA1,GCDH,HADHA,HSD17B4
Signaling by Rho Family GTPases	2.76	0.05	0.905	ACTR2,ARHGEF1,ARPC5L,CYBB,GNAI2,ITGA2B,MAP2K1,MAPK3,MYL9,NCF2,PIK3R1,PTK2,PTK2B
HIF1α Signaling	2.72	0.0547	1.508	CUL2,CYBB,HSPA4,HSPA5,KDM1A,MAP2K1,MAPK3,NCF2,PIK3R1,PKM,PLCG2
CDC42 Signaling	2.52	0.0588	-1	ACTR2,ARPC5L,EXOC1,EXOC7,FGD3,HLA-DPB1,HLA-DRB5,ITGA2B,MYL9
Granzyme B Signaling	2.48	0.188		APAF1,CYCS,PARP1
Aldosterone Signaling in Epithelial Cells	2.47	0.0577	2	DNAJB1,DNAJB6,DNAJC13,HSPA4,HSPA5,MAP2K1,MAPK3,PIK3R1,PLCG2
Inhibition of ARE-Mediated mRNA Degradation Pathway	2.45	0.0573	-1.342	DDX6,EDC4,MAPK3,MAPKAPK2,PSMA6,PSMC4,PSMD13,PSMD6,TIA1
fMLP Signaling in Neutrophils	2.44	0.062	1.414	ACTR2,ARPC5L,CYBB,GNAI2,MAP2K1,MAPK3,NCF2,PIK3R1
Chemokine Signaling	2.42	0.0779	1.633	GNAI2,MAP2K1,MAPK3,PLCG2,PTK2,PTK2B
Regulation of Actin-based Motility by Rho	2.34	0.066	-1.342	ACTR2,ARHGDIA,ARPC5L,GSN,ITGA2B,MYL9,PFN1
Acetyl-CoA Biosynthesis I (Pyruvate Dehydrogenase Complex)	2.27	0.333		DLAT,PDHA1
Docosahexaenoic Acid (DHA) Signaling	2.26	0.108		APAF1,BAX,CYCS,PIK3R1
tRNA Charging	2.22	0.105	2	DARS1,DARS2,FARSA,IARS2
IL-8 Signaling	2.2	0.0493	1.265	BAX,CYBB,GNAI2,MAP2K1,MAPK3,MYL9,NCF2,PIK3R1,PTK2,PTK2B
PAK Signaling	2.15	0.0609	0.816	ITGA2B,MAP2K1,MAPK3,MYL9,PIK3R1,PTK2,PTK2B
Remodeling of Epithelial Adherens Junctions	2.13	0.0794		ACTR2,ARPC5L,RAB5C,TUBA1B,TUBB1
Glycolysis I	2.07	0.136		ENO1,GAPDH,PKM
Vitamin-C Transport	2.07	0.136		TXN,TXNRD1,TXNRD2
RHOA Signaling	2.07	0.0588	-1.134	ACTR2,ARHGEF1,ARPC5L,MYL9,PFN1,PTK2,PTK2B						ACTINA
14-3-3-mediated Signaling	2.03	0.0579	2	BAX,MAP2K1,MAPK3,PIK3R1,PLCG2,TUBA1B,TUBB1
Ferroptosis Signaling Pathway	2.03	0.0579	1.134	CYBB,DPP4,MACROH2A1,MAP2K1,MAPK3,PRKAA1,TXNRD1
NUR77 Signaling in T Lymphocytes	2.03	0.0645	2	APAF1,CYCS,HLA-DPB1,HLA-DRB5,MAP2K1,MAPK3
BER (Base Excision Repair) Pathway	1.99	0.0909	2	MAP2K1,MAPK3,PARP1,RFC3
VEGF Signaling	1.94	0.0619	1.633	MAP2K1,MAPK3,PIK3R1,PLCG2,PTK2,PTK2B
Systemic Lupus Erythematosus Signaling	1.94	0.0476		EFTUD2,MAPK3,PIK3R1,PLCG2,PRPF6,SNRNP200,SNRPD1,SNRPD2,SNRPF
Ephrin B Signaling	1.92	0.0704	0.447	CAP1,EFNB1,GNAI2,MAPK3,PTK2
Gα12/13 Signaling	1.86	0.0534	1.134	ARHGEF1,MAP2K1,MAPK3,MYL9,PIK3R1,PTK2,PTK2B
Pentose Phosphate Pathway	1.82	0.2		H6PD,TKT
GDNF Family Ligand-Receptor Interactions	1.8	0.0658	1.342	DOK1,MAP2K1,MAPK3,PIK3R1,PLCG2
Ephrin Receptor Signaling	1.79	0.045	0.378	ACTR2,ARPC5L,DOK1,EFNB1,GNAI2,ITGA2B,MAP2K1,MAPK3,PTK2
CSDE1 Signaling Pathway	1.74	0.0769	2	APAF1,DDX6,EDC4,SYNCRIP
Purine Nucleotides De Novo Biosynthesis II	1.74	0.182		ADSS2,IMPDH2
Lymphotoxin β Receptor Signaling	1.69	0.0741	2	APAF1,CYCS,MAPK3,PIK3R1
FAT10 Signaling Pathway	1.69	0.0741		PSMA6,PSMC4,PSMD13,PSMD6
Role of PI3K/AKT Signaling in the Pathogenesis of Influenza	1.66	0.0727	2	GNAI2,MAP2K1,MAPK3,PIK3R1
Sphingosine-1-phosphate Signaling	1.66	0.0536	1.633	GNAI2,MAPK3,PIK3R1,PLCG2,PTK2,PTK2B
Axonal Guidance Signaling	1.63	0.0336		ACTR2,ARPC5L,EFNB1,ERAP2,GNAI2,ITGA2B,LNPEP,MAP2K1,MAPK3,MYL9,PFN1,PIK3R1,PLCG2,PTK2,TUBA1B,TUBB1
Role of IL-17A in Arthritis	1.61	0.0702		MAP2K1,MAPK3,MAPKAPK2,PIK3R1
Leukocyte Extravasation Signaling	1.57	0.0435	1.89	CYBB,GNAI2,ICAM3,NCF2,PIK3R1,PLCG2,PTK2,PTK2B
Production of Nitric Oxide and Reactive Oxygen Species in Macrophages	1.57	0.0435	2.121	CYBB,MAP2K1,MAPK3,NCF2,PIK3R1,PLCG2,PPP1R14A,S100A8
Gap Junction Signaling	1.55	0.0432		GNAI2,MAP2K1,MAPK3,PIK3R1,PLCG2,SMARCC2,TUBA1B,TUBB1
Unfolded protein response	1.55	0.0568		DNAJB1,DNAJB6,DNAJC13,HSPA4,HSPA5
DNA Double-Strand Break Repair by Non-Homologous End Joining	1.54	0.143		PARP1,XRCC5
Role of IL-17A in Psoriasis	1.54	0.143		S100A8,S100A9
RANK Signaling in Osteoclasts	1.53	0.0562	1.342	GSN,MAP2K1,MAPK3,PIK3R1,PTK2B
Adrenomedullin signaling pathway	1.52	0.0426	1.89	BAX,MAP2K1,MAPK3,PIK3R1,PLCG2,PTK2,PTK2B,SMARCC2
Renin-Angiotensin Signaling	1.52	0.0496	1.633	MAP2K1,MAPK3,PIK3R1,PLCG2,PTK2,PTK2B
IL-2 Signaling	1.52	0.0656	2	MAP2K1,MAPK3,PIK3R1,PTK2B
Insulin Secretion Signaling Pathway	1.5	0.0382	3.162	DLAT,EIF4A3,EIF4G1,EIF4G2,MAPK3,NAPA,PDHA1,PIK3R1,PLCG2,SRP9
Fcγ Receptor-mediated Phagocytosis in Macrophages and Monocytes	1.48	0.0543	0.447	ACTR2,ARPC5L,MAPK3,PIK3R1,PTK2B
Telomere Extension by Telomerase	1.48	0.133		TERF2IP,XRCC5
Thrombopoietin Signaling	1.47	0.0635	2	MAP2K1,MAPK3,PIK3R1,PLCG2
Induction of Apoptosis by HIV1	1.47	0.0635	1	APAF1,BAX,CYCS,HTRA2
Role of PKR in Interferon Induction and Antiviral Response	1.43	0.0472	1.342	APAF1,BAX,CYCS,HSPA4,HSPA5,MAPK3
ERBB4 Signaling	1.43	0.0615	2	MAP2K1,MAPK3,PIK3R1,PLCG2
Apelin Cardiomyocyte Signaling Pathway	1.43	0.0526	1.342	GNAI2,MAPK3,MYL9,PIK3R1,PLCG2
Germ Cell-Sertoli Cell Junction Signaling	1.43	0.0435		GSN,MAP2K1,MAPK3,PIK3R1,PTK2,TUBA1B,TUBB1
S-methyl-5-thio-α-D-ribose 1-phosphate Degradation	1.42	0.5		APIP
UVA-Induced MAPK Signaling	1.41	0.0521		CYCS,MAPK3,PARP1,PIK3R1,PLCG2
CD40 Signaling	1.41	0.0606	1	MAP2K1,MAPK3,MAPKAPK2,PIK3R1
CD28 Signaling in T Helper Cells	1.39	0.0462	0	ACTR2,ARPC5L,HLA-DPB1,HLA-DRB5,MAP2K1,PIK3R1
HGF Signaling	1.37	0.0458	1.342	ITGA2B,MAP2K1,MAPK3,PIK3R1,PLCG2,PTK2
P2Y Purigenic Receptor Signaling Pathway	1.37	0.0458	1.342	GNAI2,ITGA2B,MAP2K1,MAPK3,PIK3R1,PLCG2
Mechanisms of Viral Exit from Host Cells	1.35	0.0732		CHMP2A,CHMP4A,SH3GLB2
Melatonin Signaling	1.35	0.058	2	GNAI2,MAP2K1,MAPK3,PLCG2
Sumoylation Pathway	1.35	0.05		ARHGDIA,KDM1A,RFC3,SERBP1,UBA2
Isoleucine Degradation I	1.33	0.111		HADHA,HSD17B4
Reelin Signaling in Neurons	1.32	0.0444	0.816	ACTR2,ARHGEF1,ARPC5L,MAP2K1,MAPK3,PIK3R1
Antioxidant Action of Vitamin C	1.32	0.049		MAPK3,PLCG2,TXN,TXNRD1,TXNRD2

## Sheet: Table S9
Disorders and Biofunctions related to DEPs in PBMC from BD patients (proteomic database)
Categories	Diseases or Functions Annotation	p-value	Predicted Activation State	Activation z-score	# Molecules	Molecules
Cellular Compromise,Inflammatory Response	Degranulation of neutrophils	7.89e-15			A1BG,ACTR2,ANPEP,ANXA2,APAF1,BIN2,BST1,CAP1,CD36,CD47,CPNE3,CYBB,DNAJC13,DYNC1H1,GCA,GSN,GSTP1,HBB,IMPDH2,LTA4H,LTF,NCKAP1L,PADI2,PDAP1,PKM,PRDX4,PSMD13,PSMD6,RAB37,RAB44,RAB5C,S100A8,S100A9,SERPINB10,TMEM30A,TOLLIP,TXNDC5,VAMP8,XRCC5	39
Cellular Compromise,Inflammatory Response	Degranulation of cells	9.67e-15			A1BG,ACTR2,ANPEP,ANXA2,APAF1,BIN2,BST1,CAP1,CD36,CD47,CPNE3,CYBB,DNAJC13,DYNC1H1,GCA,GSN,GSTP1,HBB,IMPDH2,ITGA2B,LTA4H,LTF,NCKAP1L,PADI2,PDAP1,PKM,PLEK,PRDX4,PSMD13,PSMD6,RAB27B,RAB37,RAB44,RAB5C,S100A8,S100A9,SERPINB10,SOD1,SPARC,TMEM30A,TOLLIP,TXNDC5,VAMP8,WDR1,XRCC5	45
Infectious Diseases,Inflammatory Disease,Organismal Injury and Abnormalities,Respiratory Disease	Severe acute respiratory syndrome	1.56e-05			ANPEP,FLOT2,GAPDH,H2BC21,ITGA2B,LTA4H,LTF,RO60,S100A9,SPARC,TKT	11
Gene Expression	Expression of mRNA	3.88e-05		-0.849	CD47,DARS1,DDX6,EIF4A3,EIF4G1,GAPDH,RPL30,RPS5,SYNCRIP	9
Hereditary Disorder,Neurological Disease,Organismal Injury and Abnormalities	Familial neurological disorder	9.4e-05			BAX,CYCS,DNAJB6,EIF3C,ERAP2,FLOT2,GAPDH,GSN,MECP2,MT-CO3,NDUFB9,NDUFS5,PARP1,PFN1,PLEK,PTK2B,SOD1,TACO1,TUFM,TXN,UQCRC2	21
Gene Expression,Protein Synthesis	Translation of mRNA	0.000143		-0.849	DARS1,DDX6,EIF4A3,EIF4G1,GAPDH,RPL30,RPS5,SYNCRIP	8
Hereditary Disorder,Neurological Disease,Organismal Injury and Abnormalities	Familial encephalopathy	0.000192			BAX,CYCS,DNAJB6,EIF3C,ERAP2,FLOT2,GAPDH,MECP2,MT-CO3,NDUFB9,NDUFS5,PARP1,PFN1,PLEK,PTK2B,SOD1,TACO1,TUFM,TXN,UQCRC2	20
Infectious Diseases	Viral Infection	0.000205	Increased	2	ADAR,ANPEP,ANXA2,DDX6,DPP4,FLOT2,GAPDH,H2BC21,ITGA2B,LTA4H,LTF,RO60,S100A9,SPARC,SYNCRIP,TKT,VAMP8	17
Cell-mediated Immune Response,Cellular Movement,Hematological System Development and Function,Immune Cell Trafficking	Cell movement of peripheral T lymphocyte	0.000269		-1.172	CD47,DPP4,FLOT1,PTK2B	4
Protein Synthesis	Translation of protein	0.000328		-0.927	DARS1,DDX6,EIF4A3,EIF4G1,GAPDH,RPL30,RPS5,SYNCRIP	8
Cell-To-Cell Signaling and Interaction,Hematological System Development and Function,Immune Cell Trafficking,Inflammatory Response	Aggregation of granulocytes	0.000554			ICAM3,S100A8,S100A9	3
Cell Death and Survival	Apoptosis	0.000884		-1.081	ABR,ALDH1A1,ANPEP,ANXA7,APAF1,APIP,ARHGDIA,ARHGEF1,BAX,BNIP2,CD36,CUL2,CUL4A,CYCS,CYFIP2,DNAJB1,ENO1,FAF1,FGD3,GSN,GSTP1,HBB,HSPA5,HTRA2,LTF,MAP2K1,MAPK3,MYO18A,NCKAP1L,NIBAN2,PARP1,PIK3R1,PKM,PTK2,PTK2B,S100A8,SOD1,SPARC,STK26,STOML2,TNFAIP8,TXN,TXNDC5,TYMP	44
Cell-mediated Immune Response,Cellular Movement,Hematological System Development and Function,Immune Cell Trafficking	Migration of peripheral T lymphocyte	0.00139			CD47,DPP4,FLOT1	3
Gene Expression	Expression of RNA	0.00156		-1.172	CD47,CUL4A,DARS1,DDX6,DHX9,EIF4A3,EIF4G1,GAPDH,RPL30,RPS5,SYNCRIP	11
Cell Death and Survival,Organismal Injury and Abnormalities	Necrosis of epithelial tissue	0.00199		-0.549	ALDH1A1,APAF1,CD36,CYCS,GSN,HSPA5,MAPK3,PARP1,PTK2,TXN,TYMP	11
Cellular Compromise,Inflammatory Response	Degranulation of blood platelets	0.0021			A1BG,CD36,ITGA2B,PLEK,RAB27B,SOD1,SPARC,WDR1	8
Cellular Assembly and Organization,Cellular Function and Maintenance	Secretion of granules	0.00219			EFNB1,VAMP8	2
Cell Death and Survival	Necrosis	0.0023		-0.964	ALDH1A1,ANPEP,APAF1,BAX,CD36,CHMP4A,CYCS,DHX9,EIF4G1,ENO1,GSN,HBB,HSPA5,HTRA2,LTF,MAP2K1,MAPK3,PARP1,PCBP2,PIK3R1,PKM,PTK2,PTK2B,RAB27B,S100A8,SOD1,SPARC,STOML2,TNFAIP8,TXN,TYMP	31
Cell-To-Cell Signaling and Interaction	Adhesion of blood cells	0.00257		0.706	ARHGEF1,CD36,CD47,FLOT1,ICAM3,ITGA2B,LTF,MAP2K1,PTK2B,S100A8,S100A9,TXN	12
Hereditary Disorder,Organismal Injury and Abnormalities,Psychological Disorders	Familial psychiatric disease	0.00291			BAX,CYCS,FLOT2,GAPDH,MT-CO3,NDUFB9,NDUFS5,PARP1,PFN1,PLEK,PTK2B,SOD1,TUFM,UQCRC2	14
Connective Tissue Disorders,Dermatological Diseases and Conditions,Inflammatory Disease,Inflammatory Response,Organismal Injury and Abnormalities,Skeletal and Muscular Disorders	Psoriatic arthritis	0.00299			APAF1,CD36,GNAI2,S100A8,TXN	5
Cell-To-Cell Signaling and Interaction	Binding of blood cells	0.00301		0.227	ARHGEF1,CD36,CD47,EFNB1,FLOT1,ICAM3,ITGA2B,LTF,MAP2K1,PTK2B,S100A8,S100A9,TXN	13
Cell-To-Cell Signaling and Interaction	Response of endothelial cells	0.00334			CD36,S100A8,S100A9	3
Connective Tissue Disorders,Inflammatory Disease,Organismal Injury and Abnormalities,Skeletal and Muscular Disorders	Rheumatic Disease	0.0035			ADSS2,APAF1,CD36,DPP4,ENO1,FAF1,FKBP5,GCA,GNAI2,GSTP1,LTF,MAPK3,PARP1,S100A8,S100A9,SRSF3,TXN,TYMP,UQCRC2	19
Hereditary Disorder,Neurological Disease,Organismal Injury and Abnormalities	Hereditary neuropathy	0.004			FLOT2,GSN,SOD1	3
Neurological Disease,Skeletal and Muscular Disorders	Neuromuscular disease	0.00425			ANXA2,BAX,CD47,CYCS,DNAJB6,GAPDH,HSPA5,MT-CO3,NDUFB9,NDUFS5,PARP1,PFN1,PLEK,PTK2B,TUBA1B,TUFM,UQCRC2	17
Infectious Diseases	Production of HIV-1	0.00473			ADAR,DDX6,SYNCRIP	3
Cellular Development,Cellular Growth and Proliferation,Hematological System Development and Function,Lymphoid Tissue Structure and Development	Proliferation of antigen presenting cells	0.00473			MAPK3,PTK2,S100A9	3
Hematological System Development and Function	Hemostasis	0.00502			CD36,DGKA,EFNB1,GP1BB,ITGA2B,MAPK3,PIK3R1,PLCG2	8
Tissue Morphology	Degradation of extracellular matrix	0.00533			FLOT1,FLOT2	2
Cell-To-Cell Signaling and Interaction,Hematological System Development and Function,Immune Cell Trafficking,Inflammatory Response	Aggregation of neutrophils	0.00533			S100A8,S100A9	2
Connective Tissue Disorders,Inflammatory Disease,Inflammatory Response,Organismal Injury and Abnormalities,Skeletal and Muscular Disorders	Inflammation of joint	0.00629			ADSS2,APAF1,CD36,DPP4,ENO1,FAF1,FKBP5,GCA,GNAI2,LTF,MAPK3,PARP1,S100A8,S100A9,TXN,UQCRC2	16
Cell-To-Cell Signaling and Interaction,Hematological System Development and Function,Immune Cell Trafficking	Adhesion of immune cells	0.00746		1.309	ARHGEF1,CD47,FLOT1,ICAM3,LTF,MAP2K1,PTK2B,S100A8,S100A9,TXN	10
Cellular Development,Cellular Growth and Proliferation,Hematological System Development and Function,Lymphoid Tissue Structure and Development	Proliferation of immune cells	0.00813		-0.144	ANPEP,CD36,CD47,DGKA,DPP4,HLA-DPB1,HSPA5,IMPDH2,ITGA2B,MAPK3,NCKAP1L,PCBP2,PTK2,S100A9,TXN	15
Connective Tissue Disorders,Immunological Disease,Inflammatory Disease,Inflammatory Response,Organismal Injury and Abnormalities,Skeletal and Muscular Disorders	Rheumatoid arthritis	0.00814			ADSS2,CD36,DPP4,ENO1,FAF1,FKBP5,GCA,LTF,MAPK3,PARP1,S100A8,S100A9,TXN,UQCRC2	14
Developmental Disorder,Neurological Disease	Congenital neurological disorder	0.00956			FLOT2,GSN,MECP2	3
Cellular Development,Cellular Growth and Proliferation,Hematological System Development and Function,Inflammatory Response,Lymphoid Tissue Structure and Development	Proliferation of macrophages	0.00969			MAPK3,PTK2	2
Hematological Disease	Hemorrhagic disease	0.00969			BAX,LTF	2
Neurological Disease,Organismal Injury and Abnormalities,Psychological Disorders	Disorder of basal ganglia	0.0104			ANXA2,BAX,CYCS,DNAJB6,GAPDH,MT-CO3,NDUFB9,NDUFS5,PARP1,PFN1,PLEK,PTK2B,TUBA1B,TUFM,UQCRC2	15
Hereditary Disorder,Neurological Disease,Organismal Injury and Abnormalities,Psychological Disorders,Skeletal and Muscular Disorders	Huntington Disease	0.0106			BAX,CYCS,GAPDH,MT-CO3,NDUFB9,NDUFS5,PARP1,PFN1,PLEK,PTK2B,TUFM,UQCRC2	12
Cell Death and Survival,Organismal Injury and Abnormalities	Apoptosis of microvascular endothelial cells	0.0108			CD36,CYCS,HSPA5	3
Neurological Disease	Movement Disorders	0.0111			ANXA2,BAX,CYCS,DNAJB6,GAPDH,MT-CO3,NDUFB9,NDUFS5,PARP1,PFN1,PLEK,PTK2B,TUBA1B,TUFM,UQCRC2	15
Cell-To-Cell Signaling and Interaction,Inflammatory Response	Inflammatory response of endothelial cells	0.0123			S100A8,S100A9	2
Cell Death and Survival,Organismal Injury and Abnormalities	Apoptosis of endothelial cells	0.0134		-0.75	CD36,CYCS,HSPA5,MAPK3,PARP1,TXN,TYMP	7
Immunological Disease	Systemic autoimmune syndrome	0.0139			ADSS2,CD36,DPP4,ENO1,FAF1,FKBP5,GCA,LTF,MAPK3,PARP1,S100A8,S100A9,TXN,TYMP,UQCRC2	15
Embryonic Development,Organ Development,Organismal Development,Skeletal and Muscular System Development and Function,Tissue Development	Formation of muscle	0.0149			FLOT1,KDM1A,MAP2K1	3
Cell Death and Survival	Cell death of oligodendrocytes	0.0152			MAP2K1,SOD1	2
Cell Death and Survival	Cell viability of tumor cell lines	0.0152		0.086	EIF3C,EIF3H,EIF4A3,EIF4G1,HSPA5,PKM,PSMA6,PSMC4,TUBA1B	9
Hereditary Disorder,Neurological Disease,Organismal Injury and Abnormalities	Rett Syndrome	0.0171			DNAJB6,EIF3C,ERAP2,MECP2,TACO1,TXN	6
Cell-To-Cell Signaling and Interaction,Hematological System Development and Function,Immune Cell Trafficking	Adhesion of lymphocytes	0.0176			ARHGEF1,CD47,FLOT1,MAP2K1,PTK2B	5
Cellular Development,Cellular Growth and Proliferation,Hematological System Development and Function,Inflammatory Response,Lymphoid Tissue Structure and Development	Proliferation of phagocytes	0.0181			MAPK3,PTK2,TXN	3
Lipid Metabolism,Small Molecule Biochemistry	Conversion of lipid	0.0183			H6PD,HSD17B4	2
Cell-To-Cell Signaling and Interaction,Hematological System Development and Function,Immune Cell Trafficking	Binding of granulocytes	0.0186		1.287	ICAM3,LTF,S100A8,S100A9,TXN	5
Post-Translational Modification,Protein Trafficking	Binding of protein fragment	0.0194			LYST	1
Hematological Disease,Infectious Diseases	Infection by Zaire ebolavirus	0.0194			LTF	1
Embryonic Development,Endocrine System Development and Function,Nervous System Development and Function,Organ Development,Organismal Development,Tissue Development	Development of hypothalamus	0.0194			RAB3GAP1	1
Cardiovascular Disease,Cellular Compromise,Organismal Injury and Abnormalities,Skeletal and Muscular Disorders,Tissue Morphology	Injury of cardiomyocytes	0.0194			TXN	1
Cancer,Cell Death and Survival,Organismal Injury and Abnormalities,Tumor Morphology	Survival of lymphoma cells	0.0194			RAB27B	1
Cellular Development,Cellular Growth and Proliferation,Hematological System Development and Function,Hematopoiesis,Lymphoid Tissue Structure and Development	Arrest in growth of CD34+ cells	0.0194			S100A9	1
Behavior	Climbing behavior	0.0194			SOD1	1
Cellular Assembly and Organization,Cellular Development,Cellular Growth and Proliferation,Connective Tissue Development and Function,Skeletal and Muscular System Development and Function,Tissue Development	Assembly of podosome rosette	0.0194			PTK2	1
Cell Death and Survival,Organismal Injury and Abnormalities	Apoptosis of endothelial progenitor cells	0.0194			TYMP	1
Cellular Assembly and Organization	Association of polysomes	0.0194			SOD1	1
Lipid Metabolism,Molecular Transport,Small Molecule Biochemistry	Quantity of cardiolipin	0.0194			HADHA	1
Cell Death and Survival	Apoptosis of brown adipocytes	0.0194			PIK3R1	1
Cell Morphology,Cellular Movement	Cell spreading of osteoblasts	0.0194			MAPK3	1
Cellular Compromise,DNA Replication, Recombination, and Repair	Chromosomal instability	0.0194			TXN	1
Cancer,Dermatological Diseases and Conditions,Hematological Disease,Immunological Disease,Inflammatory Disease,Inflammatory Response,Organismal Injury and Abnormalities	Mycosis fungoides	0.0194			DPP4	1
Cellular Movement,Connective Tissue Development and Function,Skeletal and Muscular System Development and Function	Migration of osteoblasts	0.0194			MAPK3	1
Cellular Assembly and Organization	Activation of cytosol	0.0194			CYCS	1
Developmental Disorder,Hereditary Disorder,Neurological Disease,Organismal Injury and Abnormalities	Angelman syndrome	0.0194			MECP2	1
Cell-To-Cell Signaling and Interaction,Cellular Assembly and Organization,Cellular Function and Maintenance	Localization of focal adhesions	0.0194			PTK2	1
Cell Death and Survival	Cell death of superior cervical ganglion neurons	0.0194			SOD1	1
Drug Metabolism,Endocrine System Development and Function,Lipid Metabolism,Small Molecule Biochemistry	Conversion of hydrocortisone	0.0194			H6PD	1
Cell-mediated Immune Response,Cellular Movement,Hematological System Development and Function,Immune Cell Trafficking	Invasion of cytotoxic T cells	0.0194			PFN1	1
Cancer,Organismal Injury and Abnormalities,Reproductive System Disease	Infiltrating lobular breast carcinoma	0.0194			TERF2IP	1
Hereditary Disorder,Neurological Disease,Organismal Injury and Abnormalities,Psychological Disorders,Skeletal and Muscular Disorders	Presymptomatic disease stage Huntington disease	0.0194			PFN1	1
Cell Death and Survival	Delay in initiation of apoptosis of peripheral blood neutrophils	0.0194			LTF	1
Developmental Disorder,Hereditary Disorder,Metabolic Disease,Neurological Disease,Ophthalmic Disease,Organismal Injury and Abnormalities	Finnish type amyloidosis	0.0194			GSN	1
Dermatological Diseases and Conditions,Inflammatory Disease,Inflammatory Response,Organismal Injury and Abnormalities	Non-erythrodermic inflammatory skin disease	0.0194			DPP4	1
Cellular Assembly and Organization	Production of cytoplasmic inclusions	0.0194			SOD1	1
Cellular Movement	Invasion by Neisseria meningitidis MC58 siaD	0.0194			PTK2	1
Drug Metabolism	Binding of glyburide	0.0194			ENSA	1
Cellular Assembly and Organization,Cellular Function and Maintenance,Hematological System Development and Function	Release of dense granule	0.0194			ITGA2B	1
Cellular Movement	Dissemination of diffuse large B-cell lymphoma cells	0.0194			CD47	1
Cell Morphology,Hematological System Development and Function,Nervous System Development and Function,Tissue Morphology	Morphology of microglia	0.0194			SOD1	1
Cell Morphology	PH of endosomes	0.0194			SLC9A9	1
RNA Post-Transcriptional Modification	Splicing of mRNA	0.0194			SRSF1	1
Cell Death and Survival,Neurological Disease,Organismal Injury and Abnormalities	Apoptosis of pyramidal neurons	0.0194			SOD1	1
Cell Death and Survival	Cell survival	0.02		0.353	APAF1,BAX,EIF3C,EIF3H,EIF4A3,EIF4G1,HSPA4,HSPA5,MAP2K1,PARP1,PKM,PSMA6,PSMC4,RAB27B,TUBA1B,TXNDC5,XRCC5	17
Cell-mediated Immune Response,Cell-To-Cell Signaling and Interaction,Cellular Movement,Hematological System Development and Function,Immune Cell Trafficking	Adhesion of peripheral T lymphocyte	0.0217			FLOT1,PTK2B	2
Cancer,Cellular Development,Organismal Injury and Abnormalities,Tumor Morphology	Differentiation of acute myeloblastic leukemia cells	0.0217			KDM1A,S100A9	2
Cellular Movement	Chemotaxis	0.0225		1.48	BIN2,BST1,CD36,DGKA,DPP4,GNAI2,MAPK3,NCKAP1L,PTK2,PTK2B,S100A8,S100A9	12
Immunological Disease,Inflammatory Disease	Immune mediated inflammatory disease	0.0248			ADSS2,CD36,DPP4,ENO1,FAF1,FKBP5,GCA,HLA-DRB5,LTF,MAPK3,PARP1,S100A8,S100A9,TXN,TYMP,UQCRC2	16
Energy Production,Molecular Transport,Nucleic Acid Metabolism,Small Molecule Biochemistry	Concentration of ATP	0.0253			CD47,PKM	2
Cellular Function and Maintenance	Aerobic respiration of cells	0.0253			UQCRC1,UQCRC2	2
Neurological Disease	Progressive motor neuropathy	0.0256			ANXA2,BAX,CD47,DNAJB6,HSPA5,SOD1,TUBA1B,UQCRC2	8
Cellular Movement,Hematological System Development and Function,Immune Cell Trafficking,Inflammatory Response	Chemotaxis of neutrophils	0.0269			BST1,DPP4,NCKAP1L,S100A8,S100A9	5
Cellular Movement,Nervous System Development and Function	Guidance of axons	0.0281			DOK1,MAPK3,PIK3R1,PTK2,SPTA1	5
Cellular Movement,Hematological System Development and Function,Immune Cell Trafficking,Inflammatory Response	Chemotaxis of phagocytes	0.0303		1.039	BST1,DPP4,MAPK3,NCKAP1L,PTK2,PTK2B,S100A8,S100A9	8
Cardiovascular System Development and Function,Cellular Development,Cellular Function and Maintenance,Cellular Growth and Proliferation,Organismal Development,Tissue Development	Development of vascular endothelial cells	0.0321			ANXA2,DGKA,PTK2	3
Cardiovascular System Development and Function,Cellular Movement	Chemotaxis of vascular endothelial cells	0.0332			CD36,DGKA	2
Cell-To-Cell Signaling and Interaction,Hematological System Development and Function,Immune Cell Trafficking	Adhesion of granulocytes	0.0337		1.987	ICAM3,S100A8,S100A9,TXN	4
Free Radical Scavenging	Production of superoxide	0.0344			CYBB,HADHA,LTF	3
Cell Death and Survival,Organismal Injury and Abnormalities	Apoptosis of vascular endothelial cells	0.0345			CD36,CYCS,HSPA5,MAPK3,PARP1	5
Cardiovascular System Development and Function,Cellular Movement	Cell movement of endothelial cells	0.037		0	ANPEP,CD36,DGKA,DPP4,EFNB1,HSPA5,MAPKAPK2,MECP2,PKM,PRKAA1,PTK2,PTK2B,SPARC	13
Cellular Development,Cellular Growth and Proliferation,Embryonic Development,Organ Development,Organismal Development,Skeletal and Muscular System Development and Function,Tissue Development	Formation of muscle cells	0.0375			KDM1A,MAP2K1	2
Cancer,Cell Death and Survival,Organismal Injury and Abnormalities,Tumor Morphology	Apoptosis of cultured osteosarcoma cells	0.0384			PARP1	1
Cellular Assembly and Organization,Cellular Compromise	Formation of neurofilament inclusion	0.0384			SOD1	1
Cellular Function and Maintenance,Hematological System Development and Function,Hypersensitivity Response	Uptake of eosinophils	0.0384			CD36	1
Cell Death and Survival,Organismal Injury and Abnormalities	Anoikis of enterocytes	0.0384			PTK2	1
Cell Death and Survival	Initiation of apoptosis	0.0384			CYCS	1
Cancer,Organismal Injury and Abnormalities,Tumor Morphology	Transformation of cancer cells	0.0384			PARP1	1
Cell Death and Survival	Cell death of lower motor neuron	0.0384			SOD1	1
Cell Cycle	Delay in initiation of G1/S phase transition	0.0384			MX2	1
Developmental Disorder,Hereditary Disorder,Metabolic Disease,Neurological Disease,Organismal Injury and Abnormalities,Psychological Disorders	Galactosylceramide beta-galactosidase deficiency	0.0384			FLOT2	1
Cellular Movement,Hematological System Development and Function,Hypersensitivity Response,Immune Cell Trafficking	Transmigration of eosinophils	0.0384			CD47	1
Developmental Disorder,Hereditary Disorder,Organismal Injury and Abnormalities	Prader-Willi syndrome	0.0384			MECP2	1
Free Radical Scavenging,Molecular Transport	Accumulation of hydrogen peroxide	0.0384			SOD1	1
Cell-To-Cell Signaling and Interaction	Penetration of monocytes	0.0384			ANXA2	1
Hereditary Disorder,Neurological Disease,Organismal Injury and Abnormalities,Psychological Disorders,Skeletal and Muscular Disorders	Grade 4 Huntington disease	0.0384			PARP1	1
DNA Replication, Recombination, and Repair,Molecular Transport	Quantity of mitochondrial DNA	0.0384			LONP1	1
Dermatological Diseases and Conditions,Inflammatory Disease,Inflammatory Response,Organismal Injury and Abnormalities	Erythroderma	0.0384			DPP4	1
Cancer,Cell Death and Survival,Organismal Injury and Abnormalities,Tumor Morphology	Apoptosis of acute myeloid leukemia blast cells	0.0384			ANPEP	1
Cell-To-Cell Signaling and Interaction,Embryonic Development	Activation of mesenchymal stem cells	0.0384			PTK2B	1
Cancer,Hematological Disease,Immunological Disease,Organismal Injury and Abnormalities	Symptomatic Waldenström macroglobulinemia	0.0384			DOK1	1
Cell Morphology,Cellular Function and Maintenance	Depolarization of adrenocortical adenoma cells	0.0384			ATP1A1	1
Cell Death and Survival	Cell death of oligodendrocyte precursor cells	0.0384			SOD1	1
Cardiovascular Disease,Organismal Injury and Abnormalities	Coronary artery disease	0.0384			PKM	1
Cell Death and Survival	Apoptosis of adipoblasts	0.0384			PIK3R1	1
Hereditary Disorder,Neurological Disease,Organismal Injury and Abnormalities,Psychological Disorders,Skeletal and Muscular Disorders	Early stage Huntington disease	0.0384			PFN1	1
Lipid Metabolism,Molecular Transport,Small Molecule Biochemistry	Uptake of myristic acid	0.0384			CD36	1
Lipid Metabolism,Small Molecule Biochemistry	Conversion of docosahexaenoic acid	0.0384			HSD17B4	1
Cellular Assembly and Organization,Cellular Function and Maintenance	Function of mitochondria	0.0384			SOD1	1
Free Radical Scavenging	Synthesis of reactive oxygen species	0.0384		0.73	CD47,CYBB,GSN,HADHA,LTF,SOD1	6
Cell-mediated Immune Response,Cell-To-Cell Signaling and Interaction,Cellular Movement,Hematological System Development and Function,Immune Cell Trafficking	Adhesion of T lymphocytes	0.039			ARHGEF1,CD47,FLOT1,PTK2B	4
Cellular Movement,Hematological System Development and Function,Immune Cell Trafficking	Cell movement of leukocytes	0.0432		0.803	ARHGEF1,BST1,CD47,DPP4,FLOT1,GNAI2,MAPK3,NCKAP1L,PFN1,PTK2,PTK2B,S100A8,S100A9	13
Cellular Movement,Hematological System Development and Function,Immune Cell Trafficking,Inflammatory Response	Cell movement of neutrophils	0.0435		0.064	BST1,CD47,DPP4,NCKAP1L,S100A8,S100A9	6
Cell-mediated Immune Response,Cellular Movement,Hematological System Development and Function,Immune Cell Trafficking	Cell movement of T lymphocytes	0.0482		-1.222	CD47,DPP4,FLOT1,PFN1,PTK2B	5
Cell-To-Cell Signaling and Interaction,Hematological System Development and Function,Inflammatory Response,Organismal Functions	Activation of blood platelets	0.0482			DGKA,GP1BB,MAPK3,PIK3R1,PLCG2	5
Cellular Movement,Hematological System Development and Function,Immune Cell Trafficking,Inflammatory Response	Chemotaxis of leukocytes	0.0496		1.033	BST1,DPP4,GNAI2,MAPK3,NCKAP1L,PTK2,PTK2B,S100A8,S100A9	9

[truncated: 1 more sheets: Table S10]
